# Supplementary material for: 2-(2-Chloro­phen­yl)-N-cyclo­hexyl-2-oxoacetamide
Source: Acta Crystallogr Sect E Struct Rep Online. 2013 Mar 9;69(Pt 4):o505. doi: 10.1107/S1600536813005904 (PMC3629535; doi:10.1107/S1600536813005904)
Supplement: Supplementary file 1 [file e-69-0o505-sup1.cif]

##############################################################################
#                                                                            #
# This CIF contains the data in a paper accepted for publication in          #
# Acta Crystallographica Section E. It conforms to the requirements of       #
# Notes for Authors for Acta Crystallographica Section E, and has been       #
# peer reviewed under the auspices of the IUCr Commission on Journals.       #
#                                                                            #
# Full details of the Crystallographic Information File format               #
# are given in the paper "The Crystallographic Information File (CIF):       #
# a New Standard Archive File for Crystallography" by S. R. Hall, F. H.      #
# Allen and I. D. Brown [Acta Cryst. (1991), A47, 655-685].                  #
#                                                                            #
# The current version of the core CIF dictionary is obtainable from          #
# ftp://ftp.iucr.org/pub/cif_core.dic.                                       #
#                                                                            #
# Software is freely available for graphical display of the structure(s)     #
# in this CIF. For information consult the CIF software page                 #
# http://www.iucr.org/resources/cif/software.                                #
#                                                                            #
# This file may be used for bona fide research purposes within the           #
# scientific community so long as proper attribution is given to the journal # 
# article from which it was obtained.                                        #
#                                                                            #
##############################################################################
data_I
_audit_creation_method     SHELXL-97
_chemical_name_systematic
;
2-(2-Chlorophenyl)-<i>N</i>-cyclohexyl-2-oxoacetamide
;
_chemical_name_common     ?
_chemical_formula_moiety     'C14 H16 Cl N O2'
_chemical_formula_sum     'C14 H16 Cl N O2'
_chemical_formula_iupac     'C14 H16 Cl N O2'
_chemical_formula_weight     265.73
_chemical_melting_point     ?
_symmetry_cell_setting     hexagonal
_symmetry_space_group_name_H-M     'P 61'
_symmetry_space_group_name_Hall     'P 61'
loop_
    _symmetry_equiv_pos_site_id
    _symmetry_equiv_pos_as_xyz
    1 x,y,z
    2 x-y,x,1/6+z
    3 -y,x-y,1/3+z
    4 -x,-y,1/2+z
    5 -x+y,-x,2/3+z
    6 y,-x+y,5/6+z
_cell_length_a     17.075(3)
_cell_length_b     17.075(3)
_cell_length_c     9.4536(13)
_cell_angle_alpha     90.00
_cell_angle_beta     90.00
_cell_angle_gamma     120.00
_cell_volume     2387.0(7)
_cell_formula_units_Z     6
_cell_measurement_reflns_used     2933
_cell_measurement_theta_min     3.21
_cell_measurement_theta_max     29.38
_cell_measurement_temperature     293(2)
_exptl_crystal_description     needle
_exptl_crystal_colour     colourless
_exptl_crystal_size_max     0.48
_exptl_crystal_size_mid     0.26
_exptl_crystal_size_min     0.20
_exptl_crystal_density_diffrn     1.109
_exptl_crystal_density_meas     ?
_exptl_crystal_density_method     'not measured'
_exptl_crystal_F_000     840
_exptl_absorpt_coefficient_mu     0.235
_exptl_absorpt_correction_type     multi-scan
_exptl_absorpt_process_details
;
(CrysAlis PRO; Agilent, 2011)
;
_exptl_absorpt_correction_T_min     0.8957
_exptl_absorpt_correction_T_max     0.9546
_diffrn_ambient_temperature     293(2)
_diffrn_radiation_type     MoK\a
_diffrn_radiation_wavelength     0.71073
_diffrn_radiation_source     'fine-focus sealed tube'
_diffrn_radiation_monochromator     graphite
_diffrn_measurement_device_type     'Agilent Xcalibur (Atlas, Gemini ultra)'
_diffrn_measurement_method     '\w scans'
_diffrn_detector_area_resol_mean     10.3592
_diffrn_reflns_number     15794
_diffrn_reflns_av_R_equivalents     0.0467
_diffrn_reflns_av_sigmaI/netI     0.0359
_diffrn_reflns_theta_min     3.22
_diffrn_reflns_theta_max     26.10
_diffrn_reflns_theta_full     26.10
_diffrn_measured_fraction_theta_max     0.998
_diffrn_measured_fraction_theta_full     0.998
_diffrn_reflns_limit_h_min     -16
_diffrn_reflns_limit_h_max     21
_diffrn_reflns_limit_k_min     -21
_diffrn_reflns_limit_k_max     19
_diffrn_reflns_limit_l_min     -11
_diffrn_reflns_limit_l_max     11
_diffrn_standards_number     ?
_diffrn_standards_interval_count     ?
_diffrn_standards_interval_time     ?
_diffrn_standards_decay_%     ?
_refine_special_details
;
 Refinement of F^2^ against ALL reflections.  The weighted R-factor wR and
 goodness of fit S are based on F^2^, conventional R-factors R are based
 on F, with F set to zero for negative F^2^. The threshold expression of
 F^2^ > 2sigma(F^2^) is used only for calculating R-factors(gt) etc. and is
 not relevant to the choice of reflections for refinement.  R-factors based
 on F^2^ are statistically about twice as large as those based on F, and R-
 factors based on ALL data will be even larger.
;
_reflns_number_total     3101
_reflns_number_gt     2344
_reflns_threshold_expression     I>2sigma(I)
_refine_ls_structure_factor_coef     Fsqd
_refine_ls_matrix_type     full
_refine_ls_R_factor_all     0.0706
_refine_ls_R_factor_gt     0.0512
_refine_ls_wR_factor_gt     0.1379
_refine_ls_wR_factor_ref     0.1494
_refine_ls_goodness_of_fit_ref     1.010
_refine_ls_restrained_S_all     1.009
_refine_ls_number_reflns     3101
_refine_ls_number_parameters     163
_refine_ls_number_restraints     1
_refine_ls_hydrogen_treatment     constr
_refine_ls_weighting_scheme     calc
_refine_ls_weighting_details
                 'calc w=1/[\s^2^(Fo^2^)+(0.0919P)^2^] where P=(Fo^2^+2Fc^2^)/3'
_atom_sites_solution_hydrogens     geom
_atom_sites_solution_primary     direct
_atom_sites_solution_secondary     difmap
_refine_ls_shift/su_max     0.000
_refine_ls_shift/su_mean     0.000
_refine_diff_density_max     0.193
_refine_diff_density_min     -0.165
_refine_ls_extinction_method     none
_refine_ls_extinction_coef     ?
_refine_ls_abs_structure_details     'Flack (1983), 1422 Friedel pairs'
_refine_ls_abs_structure_Flack     -0.05(3)
loop_
    _atom_type_symbol
    _atom_type_description
    _atom_type_scat_dispersion_real
    _atom_type_scat_dispersion_imag
    _atom_type_scat_source
    'C' 'C' 0.0033 0.0016
                         'International Tables Vol C Tables 4.2.6.8 and 6.1.1.4'
    'H' 'H' 0.0000 0.0000
                         'International Tables Vol C Tables 4.2.6.8 and 6.1.1.4'
    'Cl' 'Cl' 0.1484 0.1585
                         'International Tables Vol C Tables 4.2.6.8 and 6.1.1.4'
    'N' 'N' 0.0061 0.0033
                         'International Tables Vol C Tables 4.2.6.8 and 6.1.1.4'
    'O' 'O' 0.0106 0.0060
                         'International Tables Vol C Tables 4.2.6.8 and 6.1.1.4'
_computing_data_collection     'CrysAlis PRO (Agilent, 2011)'
_computing_cell_refinement     'CrysAlis PRO (Agilent, 2011)'
_computing_data_reduction     'CrysAlis PRO (Agilent, 2011)'
_computing_structure_solution     'SHELXS97 (Sheldrick, 2008)'
_computing_structure_refinement     'SHELXL97 (Sheldrick, 2008)'
_computing_molecular_graphics     'OLEX2 (Dolomanov <i>et al.</i>, 2009)'
_computing_publication_material     'OLEX2 (Dolomanov <i>et al.</i>, 2009)'
loop_
    _atom_site_type_symbol
    _atom_site_label
    _atom_site_fract_x
    _atom_site_fract_y
    _atom_site_fract_z
    _atom_site_U_iso_or_equiv
    _atom_site_thermal_displace_type
    _atom_site_calc_flag
    _atom_site_refinement_flags
    _atom_site_occupancy
    _atom_site_disorder_assembly
    _atom_site_disorder_group
    Cl Cl1 0.69837(7) 0.67833(8) 0.10734(15) 0.1067(4) Uani d . 1.000 . .
    O O1 0.43847(15) 0.60191(15) 0.0815(2) 0.0736(8) Uani d . 1.000 . .
    O O2 0.52877(16) 0.55421(14) 0.3612(2) 0.0672(8) Uani d . 1.000 . .
    N N1 0.48258(16) 0.46907(14) 0.1620(2) 0.0538(8) Uani d . 1.000 . .
    C C1 0.6611(2) 0.7465(2) 0.1859(4) 0.0703(11) Uani d . 1.000 . .
    C C2 0.7225(3) 0.8325(3) 0.2271(6) 0.1002(16) Uani d . 1.000 . .
    C C3 0.6930(4) 0.8869(3) 0.2830(6) 0.1072(18) Uani d . 1.000 . .
    C C4 0.6038(3) 0.8566(2) 0.2982(5) 0.0948(16) Uani d . 1.000 . .
    C C5 0.5408(2) 0.7700(2) 0.2549(4) 0.0705(11) Uani d . 1.000 . .
    C C6 0.5693(2) 0.71274(18) 0.2003(3) 0.0539(9) Uani d . 1.000 . .
    C C7 0.5009(2) 0.61862(19) 0.1599(3) 0.0508(9) Uani d . 1.000 . .
    C C8 0.50637(18) 0.54310(18) 0.2353(3) 0.0481(8) Uani d . 1.000 . .
    C C9 0.4826(2) 0.38896(18) 0.2192(3) 0.0541(9) Uani d . 1.000 . .
    C C10 0.5628(2) 0.3843(2) 0.1677(4) 0.0786(14) Uani d . 1.000 . .
    C C11 0.5633(3) 0.3014(3) 0.2262(5) 0.0919(17) Uani d . 1.000 . .
    C C12 0.4763(3) 0.2157(2) 0.1922(4) 0.0913(16) Uani d . 1.000 . .
    C C13 0.3966(3) 0.2207(3) 0.2424(7) 0.112(2) Uani d . 1.000 . .
    C C14 0.3952(2) 0.3033(2) 0.1816(6) 0.0897(14) Uani d . 1.000 . .
    H H1 0.46610 0.46740 0.07550 0.0650 Uiso c R 1.000 . .
    H H2 0.78410 0.85380 0.21720 0.1210 Uiso c R 1.000 . .
    H H3 0.73480 0.94550 0.31080 0.1280 Uiso c R 1.000 . .
    H H4 0.58450 0.89400 0.33780 0.1140 Uiso c R 1.000 . .
    H H5 0.47930 0.75020 0.26230 0.0840 Uiso c R 1.000 . .
    H H9 0.48640 0.39430 0.32250 0.0650 Uiso c R 1.000 . .
    H H10A 0.61760 0.43850 0.19660 0.0940 Uiso c R 1.000 . .
    H H10B 0.56180 0.38200 0.06510 0.0940 Uiso c R 1.000 . .
    H H11A 0.61380 0.29800 0.18590 0.1100 Uiso c R 1.000 . .
    H H11B 0.57150 0.30720 0.32790 0.1100 Uiso c R 1.000 . .
    H H12A 0.47190 0.20590 0.09070 0.1100 Uiso c R 1.000 . .
    H H12B 0.47680 0.16480 0.23670 0.1100 Uiso c R 1.000 . .
    H H13A 0.39770 0.22400 0.34490 0.1350 Uiso c R 1.000 . .
    H H13B 0.34180 0.16620 0.21460 0.1350 Uiso c R 1.000 . .
    H H14A 0.38860 0.29780 0.07960 0.1080 Uiso c R 1.000 . .
    H H14B 0.34410 0.30640 0.21980 0.1080 Uiso c R 1.000 . .
loop_
    _atom_site_aniso_label
    _atom_site_aniso_U_11
    _atom_site_aniso_U_22
    _atom_site_aniso_U_33
    _atom_site_aniso_U_12
    _atom_site_aniso_U_13
    _atom_site_aniso_U_23
    Cl1 0.0872(6) 0.1113(7) 0.1394(9) 0.0629(6) 0.0331(6) -0.0112(7)
    O1 0.0885(15) 0.0802(14) 0.0662(14) 0.0527(12) -0.0205(12) -0.0011(11)
    O2 0.1098(16) 0.0723(12) 0.0345(11) 0.0567(12) -0.0018(10) -0.0010(9)
    N1 0.0815(16) 0.0613(13) 0.0317(11) 0.0455(13) -0.0049(10) 0.0001(10)
    C1 0.078(2) 0.0719(19) 0.0720(19) 0.0458(17) 0.0126(16) 0.0028(16)
    C2 0.071(2) 0.080(2) 0.134(4) 0.026(2) 0.012(2) 0.000(2)
    C3 0.118(3) 0.059(2) 0.131(4) 0.034(2) 0.011(3) -0.005(2)
    C4 0.125(3) 0.065(2) 0.107(3) 0.057(2) 0.017(3) -0.002(2)
    C5 0.085(2) 0.0680(19) 0.075(2) 0.0507(17) 0.0183(18) 0.0131(17)
    C6 0.0733(18) 0.0610(16) 0.0410(15) 0.0437(15) 0.0088(12) 0.0106(12)
    C7 0.0668(16) 0.0663(16) 0.0346(13) 0.0448(14) 0.0051(12) 0.0015(11)
    C8 0.0634(15) 0.0629(15) 0.0294(14) 0.0402(13) 0.0065(11) 0.0036(11)
    C9 0.0799(18) 0.0569(15) 0.0362(13) 0.0422(14) 0.0037(12) 0.0053(11)
    C10 0.073(2) 0.073(2) 0.101(3) 0.0449(17) 0.0086(18) 0.0180(19)
    C11 0.100(3) 0.095(3) 0.109(3) 0.070(2) 0.008(2) 0.019(2)
    C12 0.145(4) 0.070(2) 0.078(2) 0.068(2) -0.015(2) -0.0055(19)
    C13 0.096(3) 0.064(2) 0.161(5) 0.028(2) 0.001(3) 0.040(3)
    C14 0.072(2) 0.068(2) 0.128(3) 0.0342(18) 0.003(2) 0.026(2)
_geom_special_details
;
 Bond distances, angles etc. have been calculated using the
 rounded fractional coordinates. All su's are estimated
 from the variances of the (full) variance-covariance matrix.
 The cell esds are taken into account in the estimation of
 distances, angles and torsion angles
;
loop_
    _geom_bond_atom_site_label_1
    _geom_bond_atom_site_label_2
    _geom_bond_site_symmetry_1
    _geom_bond_site_symmetry_2
    _geom_bond_distance
    _geom_bond_publ_flag
    Cl1 C1 . . 1.747(4) no
    O1 C7 . . 1.210(4) no
    O2 C8 . . 1.235(3) no
    N1 C8 . . 1.315(3) no
    N1 C9 . . 1.471(4) no
    N1 H1 . . 0.8600 no
    C1 C6 . . 1.380(5) no
    C1 C2 . . 1.367(6) no
    C2 C3 . . 1.365(8) no
    C3 C4 . . 1.349(9) no
    C4 C5 . . 1.386(5) no
    C5 C6 . . 1.391(5) no
    C6 C7 . . 1.489(4) no
    C7 C8 . . 1.517(4) no
    C9 C14 . . 1.520(5) no
    C9 C10 . . 1.493(5) no
    C10 C11 . . 1.524(6) no
    C11 C12 . . 1.509(6) no
    C12 C13 . . 1.484(8) no
    C13 C14 . . 1.534(6) no
    C2 H2 . . 0.9300 no
    C3 H3 . . 0.9300 no
    C4 H4 . . 0.9300 no
    C5 H5 . . 0.9300 no
    C9 H9 . . 0.9800 no
    C10 H10A . . 0.9700 no
    C10 H10B . . 0.9700 no
    C11 H11A . . 0.9700 no
    C11 H11B . . 0.9700 no
    C12 H12A . . 0.9700 no
    C12 H12B . . 0.9700 no
    C13 H13A . . 0.9700 no
    C13 H13B . . 0.9700 no
    C14 H14A . . 0.9700 no
    C14 H14B . . 0.9700 no
loop_
    _geom_angle_atom_site_label_1
    _geom_angle_atom_site_label_2
    _geom_angle_atom_site_label_3
    _geom_angle_site_symmetry_1
    _geom_angle_site_symmetry_2
    _geom_angle_site_symmetry_3
    _geom_angle
    _geom_angle_publ_flag
    C8 N1 C9 . . . 123.8(2) no
    C9 N1 H1 . . . 118.00 no
    C8 N1 H1 . . . 118.00 no
    Cl1 C1 C6 . . . 118.7(2) no
    Cl1 C1 C2 . . . 119.9(3) no
    C2 C1 C6 . . . 121.4(4) no
    C1 C2 C3 . . . 119.7(5) no
    C2 C3 C4 . . . 120.7(4) no
    C3 C4 C5 . . . 120.2(4) no
    C4 C5 C6 . . . 120.1(4) no
    C1 C6 C7 . . . 122.7(3) no
    C1 C6 C5 . . . 117.8(3) no
    C5 C6 C7 . . . 119.5(3) no
    C6 C7 C8 . . . 116.7(3) no
    O1 C7 C8 . . . 120.6(3) no
    O1 C7 C6 . . . 122.4(3) no
    O2 C8 N1 . . . 125.3(3) no
    O2 C8 C7 . . . 117.9(2) no
    N1 C8 C7 . . . 116.7(2) no
    N1 C9 C10 . . . 110.9(2) no
    C10 C9 C14 . . . 111.0(3) no
    N1 C9 C14 . . . 110.6(3) no
    C9 C10 C11 . . . 111.3(3) no
    C10 C11 C12 . . . 111.3(4) no
    C11 C12 C13 . . . 111.3(4) no
    C12 C13 C14 . . . 111.7(4) no
    C9 C14 C13 . . . 109.8(4) no
    C1 C2 H2 . . . 120.00 no
    C3 C2 H2 . . . 120.00 no
    C2 C3 H3 . . . 120.00 no
    C4 C3 H3 . . . 120.00 no
    C3 C4 H4 . . . 120.00 no
    C5 C4 H4 . . . 120.00 no
    C4 C5 H5 . . . 120.00 no
    C6 C5 H5 . . . 120.00 no
    N1 C9 H9 . . . 108.00 no
    C10 C9 H9 . . . 108.00 no
    C14 C9 H9 . . . 108.00 no
    C9 C10 H10A . . . 109.00 no
    C9 C10 H10B . . . 109.00 no
    C11 C10 H10A . . . 109.00 no
    C11 C10 H10B . . . 109.00 no
    H10A C10 H10B . . . 108.00 no
    C10 C11 H11A . . . 109.00 no
    C10 C11 H11B . . . 109.00 no
    C12 C11 H11A . . . 109.00 no
    C12 C11 H11B . . . 109.00 no
    H11A C11 H11B . . . 108.00 no
    C11 C12 H12A . . . 109.00 no
    C11 C12 H12B . . . 109.00 no
    C13 C12 H12A . . . 109.00 no
    C13 C12 H12B . . . 109.00 no
    H12A C12 H12B . . . 108.00 no
    C12 C13 H13A . . . 109.00 no
    C12 C13 H13B . . . 109.00 no
    C14 C13 H13A . . . 109.00 no
    C14 C13 H13B . . . 109.00 no
    H13A C13 H13B . . . 108.00 no
    C9 C14 H14A . . . 110.00 no
    C9 C14 H14B . . . 110.00 no
    C13 C14 H14A . . . 110.00 no
    C13 C14 H14B . . . 110.00 no
    H14A C14 H14B . . . 108.00 no
loop_
    _geom_torsion_atom_site_label_1
    _geom_torsion_atom_site_label_2
    _geom_torsion_atom_site_label_3
    _geom_torsion_atom_site_label_4
    _geom_torsion_site_symmetry_1
    _geom_torsion_site_symmetry_2
    _geom_torsion_site_symmetry_3
    _geom_torsion_site_symmetry_4
    _geom_torsion
    _geom_torsion_publ_flag
    C8 N1 C9 C14 . . . . 133.5(4) no
    C9 N1 C8 O2 . . . . -2.4(5) no
    C9 N1 C8 C7 . . . . -179.1(3) no
    C8 N1 C9 C10 . . . . -103.0(3) no
    C6 C1 C2 C3 . . . . -0.4(7) no
    Cl1 C1 C6 C5 . . . . -176.0(3) no
    Cl1 C1 C6 C7 . . . . 3.9(4) no
    Cl1 C1 C2 C3 . . . . 177.3(4) no
    C2 C1 C6 C5 . . . . 1.7(6) no
    C2 C1 C6 C7 . . . . -178.4(4) no
    C1 C2 C3 C4 . . . . 0.1(8) no
    C2 C3 C4 C5 . . . . -1.1(8) no
    C3 C4 C5 C6 . . . . 2.4(6) no
    C4 C5 C6 C7 . . . . 177.4(3) no
    C4 C5 C6 C1 . . . . -2.6(5) no
    C1 C6 C7 O1 . . . . -127.4(4) no
    C1 C6 C7 C8 . . . . 59.6(4) no
    C5 C6 C7 O1 . . . . 52.5(4) no
    C5 C6 C7 C8 . . . . -120.4(3) no
    O1 C7 C8 N1 . . . . 39.9(5) no
    C6 C7 C8 O2 . . . . 36.0(4) no
    C6 C7 C8 N1 . . . . -147.0(3) no
    O1 C7 C8 O2 . . . . -137.1(3) no
    N1 C9 C10 C11 . . . . -179.9(3) no
    C14 C9 C10 C11 . . . . -56.5(4) no
    N1 C9 C14 C13 . . . . -179.9(4) no
    C10 C9 C14 C13 . . . . 56.6(5) no
    C9 C10 C11 C12 . . . . 55.2(4) no
    C10 C11 C12 C13 . . . . -54.8(5) no
    C11 C12 C13 C14 . . . . 55.9(6) no
    C12 C13 C14 C9 . . . . -56.5(6) no
loop_
    _geom_hbond_atom_site_label_D
    _geom_hbond_atom_site_label_H
    _geom_hbond_atom_site_label_A
    _geom_hbond_site_symmetry_A
    _geom_hbond_distance_DH
    _geom_hbond_distance_HA
    _geom_hbond_distance_DA
    _geom_hbond_angle_DHA
    _geom_hbond_publ_flag
    N1 H1 O2 4_664 0.86 2.07 2.864(3) 153 yes
_iucr_refine_instructions_details
;
TITL jxd in P 61
CELL  0.71073  17.0750  17.0750   9.4536   90.000   90.000  120.000
ZERR     6.00   0.0030   0.0030   0.0013    0.000    0.000    0.000
LATT  -1
SYMM  - X, - Y, 1/2 + Z
SYMM  - Y,   X - Y, 1/3 + Z
SYMM    Y, - X + Y, 5/6 + Z
SYMM  - X + Y, - X, 2/3 + Z
SYMM    X - Y,   X, 1/6 + Z
SFAC  C    H    CL   N    O
UNIT  84   96   6    6    12
MERG   2
OMIT    -3.00  52.20
FMAP   2
PLAN    5
SIZE     0.20   0.26   0.48
ACTA
BOND   $H
CONF
L.S.   4
TEMP    20.00
WGHT    0.091900
FVAR      79.44135
MOLE    1
C1    1    0.661103    0.746481    0.185917    11.00000    0.07819    0.07189 =
         0.07196    0.00276    0.01262    0.04576
C2    1    0.722519    0.832473    0.227134    11.00000    0.07148    0.07988 =
         0.13360    0.00020    0.01183    0.02559
AFIX  43
H2    2    0.784130    0.853816    0.217230    11.00000   -1.20000
AFIX   0
C3    1    0.692992    0.886936    0.282951    11.00000    0.11811    0.05870 =
         0.13050   -0.00508    0.01057    0.03409
AFIX  43
H3    2    0.734815    0.945500    0.310752    11.00000   -1.20000
AFIX   0
C4    1    0.603777    0.856645    0.298166    11.00000    0.12498    0.06489 =
         0.10670   -0.00214    0.01698    0.05654
AFIX  43
H4    2    0.584519    0.893991    0.337808    11.00000   -1.20000
AFIX   0
C5    1    0.540756    0.770027    0.254882    11.00000    0.08461    0.06797 =
         0.07452    0.01306    0.01832    0.05066
AFIX  43
H5    2    0.479309    0.750154    0.262323    11.00000   -1.20000
AFIX   0
C6    1    0.569314    0.712740    0.200287    11.00000    0.07327    0.06099 =
         0.04105    0.01057    0.00877    0.04369
C7    1    0.500879    0.618621    0.159860    11.00000    0.06682    0.06627 =
         0.03461    0.00147    0.00515    0.04478
C8    1    0.506373    0.543099    0.235345    11.00000    0.06338    0.06294 =
         0.02942    0.00360    0.00652    0.04016
C9    1    0.482558    0.388959    0.219181    11.00000    0.07986    0.05690 =
         0.03617    0.00534    0.00365    0.04224
AFIX  13
H9    2    0.486360    0.394317    0.322486    11.00000   -1.20000
AFIX   0
C10   1    0.562766    0.384348    0.167660    11.00000    0.07300    0.07275 =
         0.10062    0.01797    0.00865    0.04487
AFIX  23
H10A  2    0.617612    0.438508    0.196576    11.00000   -1.20000
H10B  2    0.561835    0.382011    0.065120    11.00000   -1.20000
AFIX   0
C11   1    0.563345    0.301385    0.226168    11.00000    0.09956    0.09458 =
         0.10924    0.01869    0.00768    0.07023
AFIX  23
H11A  2    0.613797    0.297965    0.185879    11.00000   -1.20000
H11B  2    0.571510    0.307201    0.327928    11.00000   -1.20000
AFIX   0
C12   1    0.476325    0.215736    0.192185    11.00000    0.14535    0.06957 =
         0.07845   -0.00545   -0.01515    0.06835
AFIX  23
H12A  2    0.471905    0.205940    0.090733    11.00000   -1.20000
H12B  2    0.476760    0.164768    0.236686    11.00000   -1.20000
AFIX   0
C13   1    0.396561    0.220734    0.242414    11.00000    0.09565    0.06360 =
         0.16122    0.03966    0.00108    0.02764
AFIX  23
H13A  2    0.397696    0.224022    0.344887    11.00000   -1.20000
H13B  2    0.341754    0.166185    0.214584    11.00000   -1.20000
AFIX   0
C14   1    0.395218    0.303330    0.181562    11.00000    0.07165    0.06849 =
         0.12819    0.02596    0.00345    0.03420
AFIX  23
H14A  2    0.388595    0.297761    0.079562    11.00000   -1.20000
H14B  2    0.344117    0.306408    0.219842    11.00000   -1.20000
AFIX   0
CL1   3    0.698369    0.678332    0.107339    11.00000    0.08719    0.11132 =
         0.13941   -0.01122    0.03314    0.06288
N1    4    0.482580    0.469074    0.161962    11.00000    0.08145    0.06127 =
         0.03168    0.00008   -0.00489    0.04546
AFIX  43
H1    2    0.466085    0.467427    0.075545    11.00000   -1.20000
AFIX   0
O1    5    0.438468    0.601910    0.081463    11.00000    0.08852    0.08018 =
         0.06617   -0.00110   -0.02047    0.05273
O2    5    0.528772    0.554206    0.361199    11.00000    0.10983    0.07229 =
         0.03455   -0.00096   -0.00180    0.05669
HKLF 4
REM  jxd in P 61
REM R1 =  0.0512 for   2344 Fo > 4sig(Fo)  and  0.0706 for all   3101 data
REM    163 parameters refined using      1 restraints
END
WGHT      0.0919      0.0000
REM Highest difference peak  0.193,  deepest hole -0.165,  1-sigma level  0.043
Q1    1   0.6680  0.6385  0.1891  11.00000  0.05    0.15
Q2    1   0.5237  0.2592  0.1502  11.00000  0.05    0.15
Q3    1   0.4923  0.6321  0.0362  11.00000  0.05    0.15
Q4    1   0.4276  0.3351  0.4903  11.00000  0.05    0.14
Q5    1   0.4198  0.3383  0.2677  11.00000  0.05    0.14
;
loop_
    _platon_squeeze_void_nr
    _platon_squeeze_void_average_x
    _platon_squeeze_void_average_y
    _platon_squeeze_void_average_z
    _platon_squeeze_void_volume
    _platon_squeeze_void_count_electrons
    _platon_squeeze_void_content
    1 0.000 0.000 -0.020 408 21 ' '
_platon_squeeze_details
;
;
data_global
_journal_date_recd_electronic     2013-01-29
_journal_date_accepted     2013-03-01
_journal_name_full     'Acta Crystallographica, Section E'
_journal_year     2013
_journal_volume     69
_journal_issue      4
_journal_page_first     o505
_journal_page_last     o505
_journal_paper_category     QO
_journal_paper_doi     10.1107/S1600536813005904
_journal_coeditor_code     SU2558
_publ_contact_author_name     'Jin-Long Wu'
_publ_contact_author_address
;
Laboratory of Asymmetric Catalysis and Synthesis
Department of Chemistry
Zhejiang University
Hangzhou, Zhejiang 310027
People's Republic of China
;
_publ_contact_author_email     'wyz@zju.edu.cn'
_publ_contact_author_fax     '+86-571-87953128'
_publ_contact_author_phone     '+86-571-87953128'
_publ_section_title
;
2-(2-Chlorophenyl)-<i>N</i>-cyclohexyl-2-oxoacetamide
;
loop_
    _publ_author_name
    _publ_author_address
    'Jin, Xiu-Dan'
;
Laboratory of Asymmetric Catalysis and Synthesis
Department of Chemistry
Zhejiang University
Hangzhou, Zhejiang 310027
People's Republic of China
;
    'Wu, Jin-Long'
;
Laboratory of Asymmetric Catalysis and Synthesis
Department of Chemistry
Zhejiang University
Hangzhou, Zhejiang 310027
People's Republic of China
;
