# Supplementary material for: 2-(2-Chloro­phen­yl)-N-cyclo­hexyl-2-oxoacetamide
Source: Acta Crystallogr Sect E Struct Rep Online. 2013 Mar 9;69(Pt 4):o505. doi: 10.1107/S1600536813005904 (PMC3629535; doi:10.1107/S1600536813005904)
Supplement: Supplementary file 2 [file e-69-0o505-Isup2.hkl]

#
# h,k,l, Fc-squared, Fo-squared, sigma(Fo-squared) and status flag
#
data_I
_shelx_title ' jxd_sr    P 61         R = 0.05                    '
_shelx_refln_list_code   4
_shelx_F_calc_maximum    125.04
_exptl_crystal_F_000     840.00
_reflns_d_resolution_high    0.8078
 
loop_
 _symmetry_equiv_pos_as_xyz
 x,y,z
 x-y,x,1/6+z
 -y,x-y,1/3+z
 -x,-y,1/2+z
 -x+y,-x,2/3+z
 y,-x+y,5/6+z
 
_cell_length_a 17.07500
_cell_length_b  17.0750
_cell_length_c   9.4536
_cell_angle_alpha   90.000
_cell_angle_beta   90.000
_cell_angle_gamma  120.000
 
_shelx_F_squared_multiplier     0.010
 
loop_
 _refln_index_h
 _refln_index_k
 _refln_index_l
 _refln_F_squared_calc
 _refln_F_squared_meas
 _refln_F_squared_sigma
 _refln_observed_status
 _refln_sint/lambda
   0   1 -11      320.84      258.00    433.00 o   0.58277
  -1   2 -11     1556.78     2023.00    524.00 o   0.58473
   0   2 -11     2982.75     2752.00    496.00 o   0.58571
  -2   3 -11      709.84      887.00    400.00 o   0.58863
  -1   3 -11        0.15      643.00    394.00 o   0.58863
   0   3 -11      775.77     1505.00    455.00 o   0.59057
  -3   4 -11     1019.89     1251.00    438.00 o   0.59443
  -2   4 -11     1681.32     1421.00    421.00 o   0.59346
  -1   4 -11      472.17      446.00    393.00 o   0.59443
   0   4 -11      703.86     1313.00    403.00 o   0.59730
  -4   5 -11      653.31      998.00    437.00 o   0.60207
  -3   5 -11      786.81     1404.00    440.00 o   0.60017
  -2   5 -11      953.26     1098.00    465.00 o   0.60017
  -1   5 -11      268.22      232.00    396.00 o   0.60207
   0   5 -11      130.32     1012.00    473.00 o   0.60586
  -5   6 -11      158.74      585.00    525.00 o   0.61149
  -4   6 -11       79.05     1050.00    574.00 o   0.60868
  -3   6 -11     1723.18     2703.00    568.00 o   0.60774
  -2   6 -11      107.68      693.00    475.00 o   0.60868
  -1   6 -11     1336.07     2487.00    518.00 o   0.61149
   0   6 -11      511.89     1290.00    531.00 o   0.61615
  -5   7 -11     2241.40     2635.00    834.00 o   0.61892
  -4   7 -11     1040.14     1180.00    585.00 o   0.61707
  -3   7 -11     1912.83     2536.00    641.00 o   0.61707
  -2   7 -11      536.48      650.00    496.00 o   0.61892
   0   1 -10     6346.59     6955.00    651.00 o   0.52998
  -1   2 -10     5181.64     5595.00    535.00 o   0.53213
   0   2 -10      946.21      347.00    351.00 o   0.53320
  -2   3 -10     7671.54     6892.00    614.00 o   0.53641
  -1   3 -10     6290.19     6062.00    548.00 o   0.53641
   0   3 -10     5294.86     4713.00    497.00 o   0.53854
  -3   4 -10     2562.23     1722.00    407.00 o   0.54277
  -2   4 -10      107.36      623.00    383.00 o   0.54171
  -1   4 -10     5004.75     5263.00    552.00 o   0.54277
   0   4 -10     1343.58      724.00    331.00 o   0.54592
  -4   5 -10     1667.86     1420.00    384.00 o   0.55113
  -3   5 -10      420.02      496.00    383.00 o   0.54905
  -2   5 -10     2332.85     2174.00    452.00 o   0.54905
  -1   5 -10     1821.38     1700.00    433.00 o   0.55113
   0   5 -10     1828.69     2102.00    460.00 o   0.55526
  -5   6 -10      933.27      903.00    434.00 o   0.56141
  -4   6 -10     3725.32     3825.00    628.00 o   0.55834
  -3   6 -10     3723.57     4601.00    563.00 o   0.55732
  -2   6 -10     1853.90     2109.00    505.00 o   0.55834
  -1   6 -10     2921.84     2979.00    481.00 o   0.56141
   0   6 -10     4118.25     4295.00    561.00 o   0.56647
  -6   7 -10       95.22      868.00    419.00 o   0.57349
  -5   7 -10       59.84      635.00    452.00 o   0.56949
  -4   7 -10      992.64      971.00    470.00 o   0.56748
  -3   7 -10      979.74      909.00    482.00 o   0.56748
  -2   7 -10     2151.04     2553.00    552.00 o   0.56949
  -1   7 -10     4396.62     3928.00    665.00 o   0.57349
   0   7 -10      469.55     1033.00    418.00 o   0.57944
  -7   8 -10     2349.38     1627.00    448.00 o   0.58728
  -6   8 -10     1037.63     1666.00    551.00 o   0.58240
  -5   8 -10      861.17     1573.00    480.00 o   0.57944
  -4   8 -10      965.33     1066.00    477.00 o   0.57846
  -3   8 -10     1621.83     2220.00    657.00 o   0.57944
  -2   8 -10     1714.18     1862.00    607.00 o   0.58240
  -1   8 -10      628.29     1017.00    441.00 o   0.58728
   0   8 -10     2574.80     2802.00    547.00 o   0.59406
  -8   9 -10      803.59      757.00    427.00 o   0.60266
  -7   9 -10      985.42     1183.00    550.00 o   0.59694
  -6   9 -10      294.48      362.00    506.00 o   0.59309
  -5   9 -10     1003.26     1628.00    578.00 o   0.59116
  -4   9 -10     1923.35     1943.00    616.00 o   0.59116
  -3   9 -10      824.45     1545.00    652.00 o   0.59309
  -2   9 -10      263.56      695.00    502.00 o   0.59694
  -1   9 -10      601.29     1279.00    507.00 o   0.60266
   0   9 -10     1174.20     1597.00    518.00 o   0.61020
  -8  10 -10      590.81     1593.00    661.00 o   0.61300
  -7  10 -10      568.33     2017.00    681.00 o   0.60832
  -6  10 -10      411.03      426.00    534.00 o   0.60550
  -5  10 -10     2359.78     3137.00    756.00 o   0.60455
  -4  10 -10     2127.63     2657.00    671.00 o   0.60550
  -3  10 -10     3292.85     3071.00    737.00 o   0.60832
  -2  10 -10     2729.97     2154.00    552.00 o   0.61300
   0   1  -9     1444.19      912.00    326.00 o   0.47721
  -1   2  -9      527.52      343.00    330.00 o   0.47960
   0   2  -9      670.94      400.00    294.00 o   0.48079
  -2   3  -9       33.03       41.00    327.00 o   0.48434
  -1   3  -9     4803.16     4457.00    471.00 o   0.48434
   0   3  -9      266.40      298.00    306.00 o   0.48670
  -3   4  -9     3519.88     3666.00    410.00 o   0.49137
  -2   4  -9     4070.87     4428.00    477.00 o   0.49021
  -1   4  -9    11524.00    11642.00    677.00 o   0.49137
   0   4  -9      978.74     1291.00    361.00 o   0.49485
  -4   5  -9      639.92      818.00    340.00 o   0.50059
  -3   5  -9     9227.14     9912.00    675.00 o   0.49830
  -2   5  -9     2036.84     2435.00    435.00 o   0.49830
  -1   5  -9    17452.31    17932.00    817.00 o   0.50059
   0   5  -9     1673.30     1879.00    395.00 o   0.50514
  -5   6  -9    17248.33    18242.00    977.00 o   0.51189
  -4   6  -9     2744.79     3389.00    548.00 o   0.50852
  -3   6  -9     6073.88     5095.00    556.00 o   0.50740
  -2   6  -9     4978.78     4600.00    461.00 o   0.50852
  -1   6  -9     1160.28      505.00    328.00 o   0.51189
   0   6  -9     3865.29     3410.00    478.00 o   0.51744
  -6   7  -9      808.28     2528.00    481.00 o   0.52512
  -5   7  -9    11236.64    10994.00    884.00 o   0.52074
  -4   7  -9     1464.91     1844.00    490.00 o   0.51854
  -3   7  -9     4132.68     4817.00    516.00 o   0.51854
  -2   7  -9     6107.90     7313.00    612.00 o   0.52074
  -1   7  -9    10818.62    12467.00    750.00 o   0.52512
   0   7  -9     8734.07     8821.00    745.00 o   0.53161
  -7   8  -9    11531.59    11198.00    802.00 o   0.54014
  -6   8  -9     3710.39     4028.00    578.00 o   0.53482
  -5   8  -9    20942.71    23424.00   1198.00 o   0.53161
  -4   8  -9        2.64      584.00    463.00 o   0.53053
  -3   8  -9     1219.26     1505.00    574.00 o   0.53161
  -2   8  -9      967.88     1389.00    403.00 o   0.53482
  -1   8  -9     4160.70     3957.00    521.00 o   0.54014
   0   8  -9      297.86      916.00    423.00 o   0.54750
  -8   9  -9       88.28      731.00    411.00 o   0.55682
  -7   9  -9     3559.55     3953.00    562.00 o   0.55062
  -6   9  -9     3731.06     3981.00    646.00 o   0.54645
  -5   9  -9     3208.42     3541.00    633.00 o   0.54436
  -4   9  -9      597.64      760.00    378.00 o   0.54436
  -3   9  -9     9975.39     8102.00    826.00 o   0.54645
  -2   9  -9     5171.29     5052.00    677.00 o   0.55062
  -1   9  -9     4050.65     4315.00    640.00 o   0.55682
   0   9  -9      796.75      718.00    430.00 o   0.56497
  -9  10  -9      859.54     1122.00    646.00 o   0.57500
  -8  10  -9      594.12     1257.00    511.00 o   0.56800
  -7  10  -9     3442.83     3982.00    799.00 o   0.56294
  -6  10  -9     3547.52     4157.00    723.00 o   0.55989
  -5  10  -9      758.45     1493.00    498.00 o   0.55887
  -4  10  -9     2367.04     2018.00    776.00 o   0.55989
  -3  10  -9      827.31     1186.00    500.00 o   0.56294
  -2  10  -9     2866.13     3100.00    609.00 o   0.56800
  -1  10  -9        4.94      291.00    397.00 o   0.57500
   0  10  -9     3795.02     4492.00    672.00 o   0.58388
 -10  11  -9      465.15      494.00    567.00 o   0.59455
  -9  11  -9     1253.24     1414.00    587.00 o   0.58681
  -8  11  -9     1646.27     2414.00    611.00 o   0.58093
  -7  11  -9      396.70      840.00    527.00 o   0.57698
  -6  11  -9     1202.74     1202.00    567.00 o   0.57500
  -5  11  -9     1388.69     1230.00    582.00 o   0.57500
  -4  11  -9      251.80     1064.00    602.00 o   0.57698
  -3  11  -9     1763.17     1592.00    473.00 o   0.58093
  -2  11  -9      203.26      460.00    506.00 o   0.58681
  -1  11  -9     1453.30     1994.00    515.00 o   0.59455
   0  11  -9      607.94      342.00    840.00 o   0.60409
 -11  12  -9      254.79      638.00    582.00 o   0.61534
 -10  12  -9      477.45      526.00    539.00 o   0.60692
  -9  12  -9     1195.46     2550.00    689.00 o   0.60029
  -8  12  -9     1207.24     1159.00    548.00 o   0.59551
  -7  12  -9     1601.45     2184.00    762.00 o   0.59262
  -6  12  -9     1892.90     2491.00    665.00 o   0.59166
  -5  12  -9     1171.08     1756.00    601.00 o   0.59262
  -4  12  -9      970.11     1205.00    569.00 o   0.59551
  -3  12  -9      384.03     1483.00    519.00 o   0.60029
  -2  12  -9     2169.45     2499.00    588.00 o   0.60692
  -1  12  -9     1281.01      454.00    715.00 o   0.61534
  -9  13  -9      206.48     1231.00    604.00 o   0.61534
  -8  13  -9      353.44     1575.00    663.00 o   0.61161
  -7  13  -9     1163.94     2274.00    636.00 o   0.60974
  -6  13  -9      653.95     1382.00    646.00 o   0.60974
  -5  13  -9      636.85      504.00    544.00 o   0.61161
  -4  13  -9        7.63      975.00    597.00 o   0.61534
   0   1  -8    12803.41    10785.00    606.00 o   0.42447
  -1   2  -8     1405.96      876.00    286.00 o   0.42715
   0   2  -8       89.81      100.00    309.00 o   0.42849
  -2   3  -8     1560.29     1042.00    301.00 o   0.43247
  -1   3  -8     7727.58     7039.00    520.00 o   0.43247
   0   3  -8    12409.11    11331.00    635.00 o   0.43511
  -3   4  -8     7815.68     7444.00    504.00 o   0.44033
  -2   4  -8     2299.68     1962.00    339.00 o   0.43903
  -1   4  -8     1499.04     1644.00    351.00 o   0.44033
   0   4  -8     1915.54     1736.00    343.00 o   0.44421
  -4   5  -8    10482.89     9615.00    595.00 o   0.45060
  -3   5  -8     1605.14     1722.00    327.00 o   0.44805
  -2   5  -8     1765.33     1257.00    327.00 o   0.44805
  -1   5  -8      310.51      394.00    282.00 o   0.45060
   0   5  -8     7090.96     6778.00    555.00 o   0.45564
  -5   6  -8     2770.08     2915.00    462.00 o   0.46311
  -4   6  -8     3850.81     4112.00    459.00 o   0.45939
  -3   6  -8     6996.60     6519.00    553.00 o   0.45815
  -2   6  -8     3152.04     2187.00    365.00 o   0.45939
  -1   6  -8      113.65      445.00    312.00 o   0.46311
   0   6  -8      953.17      677.00    314.00 o   0.46924
  -6   7  -8     1180.48      908.00    380.00 o   0.47769
  -5   7  -8     2827.01     3127.00    453.00 o   0.47288
  -4   7  -8     3370.06     4073.00    548.00 o   0.47046
  -3   7  -8     7647.46     8676.00    621.00 o   0.47046
  -2   7  -8     1747.01     1928.00    383.00 o   0.47288
  -1   7  -8     1185.73      903.00    326.00 o   0.47769
   0   7  -8      817.55      905.00    391.00 o   0.48482
  -7   8  -8     1655.23     1571.00    385.00 o   0.49416
  -6   8  -8     7242.20     6547.00    577.00 o   0.48835
  -5   8  -8    11437.22    12291.00    827.00 o   0.48482
  -4   8  -8     2713.69     3203.00    490.00 o   0.48364
  -3   8  -8       41.11      760.00    367.00 o   0.48482
  -2   8  -8      294.99      462.00    347.00 o   0.48835
  -1   8  -8     4220.24     3904.00    507.00 o   0.49416
   0   8  -8     5069.23     6884.00    675.00 o   0.50220
  -8   9  -8      144.13      786.00    383.00 o   0.51234
  -7   9  -8     5143.24     4267.00    495.00 o   0.50560
  -6   9  -8      278.71      368.00    356.00 o   0.50106
  -5   9  -8     3527.92     3137.00    476.00 o   0.49877
  -4   9  -8      214.12      274.00    369.00 o   0.49877
  -3   9  -8     2740.45     1900.00    733.00 o   0.50106
  -2   9  -8     5675.16     6662.00    665.00 o   0.50560
  -1   9  -8     3192.42     3318.00    525.00 o   0.51234
   0   9  -8     9494.44    10366.00    726.00 o   0.52119
  -9  10  -8     1601.30     1426.00    382.00 o   0.53204
  -8  10  -8       14.22      525.00    323.00 o   0.52447
  -7  10  -8     4727.39     4118.00    541.00 o   0.51899
  -6  10  -8     6244.94     6860.00    664.00 o   0.51567
  -5  10  -8     1641.95     2426.00    466.00 o   0.51456
  -4  10  -8     2672.14     2601.00    530.00 o   0.51567
  -3  10  -8     2077.88     3478.00    579.00 o   0.51899
  -2  10  -8      340.70     1047.00    457.00 o   0.52447
  -1  10  -8     1061.19     1022.00    451.00 o   0.53204
   0  10  -8      580.00      554.00    410.00 o   0.54163
 -10  11  -8      588.58     1079.00    483.00 o   0.55311
  -9  11  -8     2040.30     2267.00    431.00 o   0.54478
  -8  11  -8      589.34      976.00    455.00 o   0.53845
  -7  11  -8      643.21      811.00    533.00 o   0.53419
  -6  11  -8     1030.44      700.00    511.00 o   0.53204
  -5  11  -8     1122.47     1026.00    538.00 o   0.53204
  -4  11  -8      568.32      737.00    503.00 o   0.53419
  -3  11  -8     4325.49     4023.00    620.00 o   0.53845
  -2  11  -8     3778.10     4933.00    634.00 o   0.54478
  -1  11  -8     1478.88     1725.00    471.00 o   0.55311
   0  11  -8     1085.53     1237.00    418.00 o   0.56335
 -11  12  -8     1506.37     1274.00    623.00 o   0.57540
 -10  12  -8     2338.31     2052.00    553.00 o   0.56639
  -9  12  -8     1200.10     1127.00    543.00 o   0.55928
  -8  12  -8      495.76     1424.00    546.00 o   0.55415
  -7  12  -8     1024.97     1333.00    579.00 o   0.55104
  -6  12  -8      953.22     1996.00    677.00 o   0.55000
  -5  12  -8       19.83      328.00    452.00 o   0.55104
  -4  12  -8       12.96      724.00    485.00 o   0.55415
  -3  12  -8      411.29      418.00    430.00 o   0.55928
  -2  12  -8      502.78      704.00    432.00 o   0.56639
  -1  12  -8     1665.36     1561.00    443.00 o   0.57540
   0  12  -8      754.82      837.00    614.00 o   0.58623
 -12  13  -8      911.11     2107.00    705.00 o   0.59877
 -11  13  -8      220.27      754.00    624.00 o   0.58915
 -10  13  -8      441.86      486.00    613.00 o   0.58133
  -9  13  -8      728.32     1057.00    559.00 o   0.57540
  -8  13  -8       90.13      889.00    570.00 o   0.57141
  -7  13  -8     3543.81     3083.00    637.00 o   0.56941
  -6  13  -8      724.14     1556.00    530.00 o   0.56941
  -5  13  -8     1010.86      788.00    475.00 o   0.57141
  -4  13  -8      596.10      993.00    715.00 o   0.57540
  -3  13  -8      904.08      902.00    467.00 o   0.58133
  -2  13  -8      670.04     1478.00    505.00 o   0.58915
  -1  13  -8      464.12      664.00    588.00 o   0.59877
   0  13  -8     1217.00     1145.00    662.00 o   0.61012
 -12  14  -8       85.59      975.00    651.00 o   0.61292
 -11  14  -8     1471.59     3494.00    862.00 o   0.60447
 -10  14  -8     3458.30     4761.00    902.00 o   0.59782
  -9  14  -8     3187.41     5409.00    841.00 o   0.59302
  -8  14  -8     1415.42     1868.00    606.00 o   0.59012
  -7  14  -8       85.44      765.00    479.00 o   0.58915
  -6  14  -8      897.70     1290.00    502.00 o   0.59012
  -5  14  -8     1061.31     1160.00    559.00 o   0.59302
  -4  14  -8      794.98      550.00    572.00 o   0.59782
  -3  14  -8       91.87      382.00    463.00 o   0.60447
  -2  14  -8      170.37      506.00    567.00 o   0.61292
 -10  15  -8      568.94     1381.00    560.00 o   0.61572
  -9  15  -8     1460.69     1584.00    633.00 o   0.61199
  -8  15  -8     2081.00     3798.00    731.00 o   0.61012
  -7  15  -8     4195.23     3612.00    725.00 o   0.61012
  -6  15  -8      489.59      574.00    504.00 o   0.61199
  -5  15  -8      695.30     1165.00    575.00 o   0.61572
   0   1  -7     1904.45     1575.00    258.00 o   0.37177
  -1   2  -7     6091.48     4931.00    379.00 o   0.37483
   0   2  -7     3695.22     3886.00    403.00 o   0.37635
  -2   3  -7     4994.66     5346.00    390.00 o   0.38088
  -1   3  -7    11228.33     9832.00    535.00 o   0.38088
   0   3  -7    12743.00    12478.00    598.00 o   0.38387
  -3   4  -7     3374.91     3706.00    382.00 o   0.38979
  -2   4  -7    14689.82    14249.00    590.00 o   0.38832
  -1   4  -7     2970.34     1861.00    317.00 o   0.38979
   0   4  -7     4336.28     4900.00    410.00 o   0.39416
  -4   5  -7    17882.01    18656.00    717.00 o   0.40135
  -3   5  -7      560.82      718.00    307.00 o   0.39849
  -2   5  -7    17782.91    16595.00    690.00 o   0.39849
  -1   5  -7    20745.09    18882.00    790.00 o   0.40135
   0   5  -7     3195.91     2938.00    377.00 o   0.40700
  -5   6  -7     5135.15     5965.00    569.00 o   0.41535
  -4   6  -7    47853.20    47024.00   1283.00 o   0.41120
  -3   6  -7     3675.55     3401.00    400.00 o   0.40980
  -2   6  -7     4070.15     4559.00    443.00 o   0.41120
  -1   6  -7    18818.15    19825.00    787.00 o   0.41535
   0   6  -7    12406.26    12391.00    727.00 o   0.42217
  -6   7  -7    59129.99    60395.00   1481.00 o   0.43155
  -5   7  -7    59766.08    63192.00   1482.00 o   0.42621
  -4   7  -7    29967.73    29102.00   1135.00 o   0.42352
  -3   7  -7    21358.73    21864.00    854.00 o   0.42352
  -2   7  -7     5173.19     5535.00    665.00 o   0.42621
  -1   7  -7     3479.24     3090.00    442.00 o   0.43155
   0   7  -7    35126.43    37326.00   1190.00 o   0.43942
  -7   8  -7     8487.44     9778.00    648.00 o   0.44971
  -6   8  -7    41045.24    44421.00   1305.00 o   0.44331
  -5   8  -7     5728.18     6046.00    524.00 o   0.43942
  -4   8  -7    23250.38    24674.00   1028.00 o   0.43812
  -3   8  -7    27370.74    27816.00   1015.00 o   0.43942
  -2   8  -7    33884.44    37048.00   1343.00 o   0.44331
  -1   8  -7     9280.51     8854.00    615.00 o   0.44971
   0   8  -7     3803.94     2617.00    443.00 o   0.45852
  -8   9  -7     7895.26     8244.00    612.00 o   0.46961
  -7   9  -7    15704.00    15896.00    800.00 o   0.46224
  -6   9  -7    36302.54    41055.00   1199.00 o   0.45727
  -5   9  -7     3282.16     3728.00    482.00 o   0.45476
  -4   9  -7    17253.70    17601.00    864.00 o   0.45476
  -3   9  -7     5966.27     6321.00    630.00 o   0.45727
  -2   9  -7     8543.73     8210.00    766.00 o   0.46224
  -1   9  -7    10121.10     9681.00    740.00 o   0.46961
   0   9  -7     4600.69     4329.00    480.00 o   0.47925
  -9  10  -7      395.79      341.00    349.00 o   0.49103
  -8  10  -7    11586.84    11851.00    731.00 o   0.48281
  -7  10  -7     4857.28     6289.00    750.00 o   0.47685
  -6  10  -7     1750.57     2536.00    391.00 o   0.47324
  -5  10  -7    11099.07    12712.00    733.00 o   0.47203
  -4  10  -7    16551.53    14602.00    902.00 o   0.47324
  -3  10  -7     9785.56    10137.00    787.00 o   0.47685
  -2  10  -7     2374.66     2023.00    469.00 o   0.48281
  -1  10  -7     3985.33     4309.00    521.00 o   0.49103
   0  10  -7     1332.00     1203.00    413.00 o   0.50140
 -10  11  -7     3374.82     4016.00    522.00 o   0.51379
  -9  11  -7     1851.18      983.00    333.00 o   0.50481
  -8  11  -7     1288.27     1287.00    375.00 o   0.49796
  -7  11  -7     4808.05     4901.00    550.00 o   0.49335
  -6  11  -7     6669.03     5881.00    535.00 o   0.49103
  -5  11  -7     4426.37     4331.00    609.00 o   0.49103
  -4  11  -7     5783.23     5198.00    608.00 o   0.49335
  -3  11  -7      592.13      356.00    370.00 o   0.49796
  -2  11  -7      536.95     1178.00    375.00 o   0.50481
  -1  11  -7     1119.11     1385.00    420.00 o   0.51379
   0  11  -7     5694.13     6869.00    729.00 o   0.52479
 -11  12  -7      642.03      921.00    408.00 o   0.53771
 -10  12  -7     1754.36     1966.00    453.00 o   0.52805
  -9  12  -7     2522.29     2344.00    431.00 o   0.52042
  -8  12  -7     5549.05     6210.00    552.00 o   0.51490
  -7  12  -7     5516.95     4445.00    862.00 o   0.51156
  -6  12  -7     1494.57     2503.00    560.00 o   0.51044
  -5  12  -7     4481.08     4001.00    677.00 o   0.51156
  -4  12  -7     1048.52      868.00    395.00 o   0.51490
  -3  12  -7     1216.74     1001.00    419.00 o   0.52042
  -2  12  -7      565.43     1426.00    513.00 o   0.52805
  -1  12  -7      101.80      141.00    358.00 o   0.53771
   0  12  -7     4488.42     3995.00    564.00 o   0.54928
 -12  13  -7     1386.99      917.00    636.00 o   0.56264
 -11  13  -7     6133.20     6546.00    930.00 o   0.55239
 -10  13  -7      205.38      824.00    540.00 o   0.54405
  -9  13  -7      531.50      347.00    489.00 o   0.53771
  -8  13  -7     1773.26     1037.00    559.00 o   0.53344
  -7  13  -7     2006.39     2362.00    579.00 o   0.53129
  -6  13  -7     2590.02     2746.00    641.00 o   0.53129
  -5  13  -7      386.34      282.00    475.00 o   0.53344
  -4  13  -7     3757.22     2358.00    533.00 o   0.53771
  -3  13  -7     2908.11     3122.00    532.00 o   0.54405
  -2  13  -7      402.90      886.00    432.00 o   0.55239
  -1  13  -7     1123.45     1554.00    495.00 o   0.56264
   0  13  -7      671.54      847.00    564.00 o   0.57471
 -13  14  -7      962.32     1773.00    849.00 o   0.58847
 -12  14  -7      742.66     1157.00    683.00 o   0.57768
 -11  14  -7     4579.36     3818.00    877.00 o   0.56871
 -10  14  -7      794.21     2118.00    903.00 o   0.56163
  -9  14  -7      366.67      438.00    495.00 o   0.55651
  -8  14  -7      232.60      198.00    563.00 o   0.55342
  -7  14  -7     1408.08      918.00    512.00 o   0.55239
  -6  14  -7     2825.01     3046.00    730.00 o   0.55342
  -5  14  -7     1874.11     1547.00    523.00 o   0.55651
  -4  14  -7     1030.06      896.00    464.00 o   0.56163
  -3  14  -7      726.82      597.00    408.00 o   0.56871
  -2  14  -7     2124.65     2270.00    501.00 o   0.57768
  -1  14  -7      152.86      718.00    713.00 o   0.58847
   0  14  -7      395.05      806.00    662.00 o   0.60096
 -14  15  -7     1623.15     1644.00    632.00 o   0.61506
 -13  15  -7     1679.78      544.00    575.00 o   0.60381
 -12  15  -7      721.14      875.00    602.00 o   0.59427
 -11  15  -7     1806.89     2056.00    638.00 o   0.58652
 -10  15  -7     1203.80     3113.00    649.00 o   0.58064
  -9  15  -7      348.93      581.00    509.00 o   0.57669
  -8  15  -7      929.50      643.00    546.00 o   0.57471
  -7  15  -7      432.82      786.00    547.00 o   0.57471
  -6  15  -7     1451.54     1841.00    523.00 o   0.57669
  -5  15  -7      280.16      581.00    461.00 o   0.58064
  -4  15  -7     1605.59      927.00    465.00 o   0.58652
  -3  15  -7     1148.64     1216.00    429.00 o   0.59427
  -2  15  -7     1942.76     1309.00    628.00 o   0.60381
  -1  15  -7      532.59      370.00    593.00 o   0.61506
 -12  16  -7      575.51     1213.00    675.00 o   0.61227
 -11  16  -7      376.82     2329.00    964.00 o   0.60570
 -10  16  -7     1213.86     2815.00    721.00 o   0.60096
  -9  16  -7     1046.94     1246.00    531.00 o   0.59810
  -8  16  -7     4120.77     4989.00    762.00 o   0.59714
  -7  16  -7     1022.08     1961.00    581.00 o   0.59810
  -6  16  -7     1469.23     1344.00    532.00 o   0.60096
  -5  16  -7     1104.88     1501.00    514.00 o   0.60570
  -4  16  -7      641.79      603.00    487.00 o   0.61227
   0   0  -6   139799.22   141119.00   7374.00 o   0.31734
   0   1  -6    21615.44    20808.00    621.00 o   0.31914
  -1   2  -6     2104.90     2010.00    262.00 o   0.32270
   0   2  -6    56148.19    60936.00   1264.00 o   0.32446
  -2   3  -6    38381.43    40174.00    884.00 o   0.32971
  -1   3  -6    49254.17    51080.00    993.00 o   0.32971
   0   3  -6    28023.23    30544.00    826.00 o   0.33316
  -3   4  -6     2235.64     2045.00    294.00 o   0.33995
  -2   4  -6    25922.28    26606.00    725.00 o   0.33827
  -1   4  -6    38380.16    38555.00    933.00 o   0.33995
   0   4  -6     3658.67     4142.00    359.00 o   0.34496
  -4   5  -6    14688.99    14768.00    581.00 o   0.35315
  -3   5  -6     4389.71     4474.00    358.00 o   0.34990
  -2   5  -6     8845.93     8258.00    458.00 o   0.34990
  -1   5  -6     4430.09     4371.00    423.00 o   0.35315
   0   5  -6     6526.25     6078.00    442.00 o   0.35956
  -5   6  -6     1267.10     1202.00    300.00 o   0.36898
  -4   6  -6     5861.30     5476.00    489.00 o   0.36430
  -3   6  -6    62432.45    59257.00   1162.00 o   0.36273
  -2   6  -6    18542.07    19504.00    727.00 o   0.36430
  -1   6  -6     3957.55     3940.00    363.00 o   0.36898
   0   6  -6     5818.04     5443.00    452.00 o   0.37665
  -6   7  -6     6731.63     6204.00    477.00 o   0.38713
  -5   7  -6     9589.28     9078.00    584.00 o   0.38117
  -4   7  -6     5859.30     5888.00    451.00 o   0.37816
  -3   7  -6     7584.00     7496.00    524.00 o   0.37816
  -2   7  -6     4150.46     3900.00    426.00 o   0.38117
  -1   7  -6    12177.38    13042.00    704.00 o   0.38713
   0   7  -6     3792.88     3660.00    491.00 o   0.39589
  -7   8  -6     5734.56     4615.00    446.00 o   0.40727
  -6   8  -6     4925.75     5269.00    477.00 o   0.40019
  -5   8  -6     4689.21     4869.00    420.00 o   0.39589
  -4   8  -6      738.26      412.00    285.00 o   0.39444
  -3   8  -6     2555.42     2868.00    347.00 o   0.39589
  -2   8  -6      619.75     1059.00    379.00 o   0.40019
  -1   8  -6      917.02      470.00    349.00 o   0.40727
   0   8  -6    10618.15     9982.00    766.00 o   0.41698
  -8   9  -6     8079.36     8258.00    559.00 o   0.42914
  -7   9  -6     5280.88     5570.00    602.00 o   0.42108
  -6   9  -6     8049.60     7970.00    594.00 o   0.41561
  -5   9  -6     2234.50     2466.00    369.00 o   0.41285
  -4   9  -6     2172.00     1603.00    370.00 o   0.41285
  -3   9  -6    13075.25    11971.00    781.00 o   0.41561
  -2   9  -6    14688.24    14620.00   1043.00 o   0.42108
  -1   9  -6     1260.34      945.00    372.00 o   0.42914
   0   9  -6      989.87      851.00    363.00 o   0.43967
  -9  10  -6     2697.37     2303.00    443.00 o   0.45249
  -8  10  -6     9267.13    10192.00    614.00 o   0.44355
  -7  10  -6    12883.15    14683.00    725.00 o   0.43706
  -6  10  -6     2643.18     3482.00    402.00 o   0.43312
  -5  10  -6      375.98      549.00    258.00 o   0.43180
  -4  10  -6    17915.53    17109.00   1023.00 o   0.43312
  -3  10  -6    12117.42    12032.00    767.00 o   0.43706
  -2  10  -6    12053.30    10521.00    723.00 o   0.44355
  -1  10  -6    11000.55    10173.00    705.00 o   0.45249
   0  10  -6     1113.07     1287.00    370.00 o   0.46372
 -10  11  -6     1011.62     1158.00    425.00 o   0.47708
  -9  11  -6     2062.95     2620.00    385.00 o   0.46740
  -8  11  -6     4095.73     4313.00    407.00 o   0.46000
  -7  11  -6     2347.97     2594.00    370.00 o   0.45501
  -6  11  -6     4569.76     4628.00    381.00 o   0.45249
  -5  11  -6    11494.39     9350.00    716.00 o   0.45249
  -4  11  -6     4277.90     3362.00    469.00 o   0.45501
  -3  11  -6     2395.22     3133.00    420.00 o   0.46000
  -2  11  -6    10291.04    10499.00    931.00 o   0.46740
  -1  11  -6     7698.26     6389.00    604.00 o   0.47708
   0  11  -6     4778.07     5210.00    539.00 o   0.48892
 -11  12  -6      645.41     1164.00    404.00 o   0.50275
 -10  12  -6     4897.34     7006.00    583.00 o   0.49242
  -9  12  -6      510.59      851.00    267.00 o   0.48422
  -8  12  -6     4020.67     3630.00    380.00 o   0.47828
  -7  12  -6     5225.02     4732.00    355.00 o   0.47468
  -6  12  -6     2741.89     2268.00    580.00 o   0.47348
  -5  12  -6     2869.69     2383.00    481.00 o   0.47468
  -4  12  -6     3606.73     2584.00    424.00 o   0.47828
  -3  12  -6     8892.43     9005.00    683.00 o   0.48422
  -2  12  -6     1997.05     1984.00    390.00 o   0.49242
  -1  12  -6     1227.04     1578.00    349.00 o   0.50275
   0  12  -6      908.73     1832.00    451.00 o   0.51511
 -12  13  -6     6357.82     6515.00    609.00 o   0.52934
 -11  13  -6     1396.65     1620.00    381.00 o   0.51843
 -10  13  -6      448.78     1409.00    389.00 o   0.50953
  -9  13  -6     1514.04     1504.00    297.00 o   0.50275
  -8  13  -6      838.62      661.00    422.00 o   0.49819
  -7  13  -6     6542.03     5742.00    697.00 o   0.49589
  -6  13  -6     6397.67     6969.00    685.00 o   0.49589
  -5  13  -6     3609.61     4788.00    614.00 o   0.49819
  -4  13  -6     1257.96      835.00    374.00 o   0.50275
  -3  13  -6      768.83      403.00    360.00 o   0.50953
  -2  13  -6     2800.01     2637.00    477.00 o   0.51843
  -1  13  -6     4088.03     3533.00    539.00 o   0.52934
   0  13  -6     1788.20     1773.00    450.00 o   0.54214
 -13  14  -6      214.72     1106.00    608.00 o   0.55671
 -12  14  -6     2242.86     2032.00    669.00 o   0.54530
 -11  14  -6       71.92      155.00    566.00 o   0.53578
 -10  14  -6      368.45      820.00    532.00 o   0.52826
  -9  14  -6     1249.62     1207.00    507.00 o   0.52282
  -8  14  -6     1006.50      971.00    434.00 o   0.51953
  -7  14  -6     8338.80     8997.00    849.00 o   0.51843
  -6  14  -6     4031.08     4312.00    621.00 o   0.51953
  -5  14  -6     1028.76      952.00    427.00 o   0.52282
  -4  14  -6     1287.98      637.00    385.00 o   0.52826
  -3  14  -6      367.29      461.00    360.00 o   0.53578
  -2  14  -6     1580.97     2294.00    465.00 o   0.54530
  -1  14  -6     1231.50     2028.00    451.00 o   0.55671
   0  14  -6      231.42     1082.00    577.00 o   0.56990
 -14  15  -6      541.66      510.00    558.00 o   0.58476
 -13  15  -6     2357.78     3458.00    713.00 o   0.57290
 -12  15  -6     3618.75     4010.00    814.00 o   0.56284
 -11  15  -6     3420.78     3241.00    826.00 o   0.55465
 -10  15  -6     2759.98     2107.00    546.00 o   0.54843
  -9  15  -6      331.23      976.00    491.00 o   0.54425
  -8  15  -6     1409.28     1424.00    482.00 o   0.54214
  -7  15  -6     4260.04     3147.00    597.00 o   0.54214
  -6  15  -6     2098.32     2001.00    501.00 o   0.54425
  -5  15  -6      432.41      265.00    465.00 o   0.54843
  -4  15  -6      247.35      261.00    449.00 o   0.55465
  -3  15  -6      659.87      808.00    412.00 o   0.56284
  -2  15  -6     1338.45     1084.00    361.00 o   0.57290
  -1  15  -6      125.61      698.00    576.00 o   0.58476
   0  15  -6      500.36     1166.00    688.00 o   0.59829
 -15  16  -6      809.38     1634.00    781.00 o   0.61338
 -14  16  -6     1800.92     2132.00    675.00 o   0.60114
 -13  16  -6     1650.58     3555.00    840.00 o   0.59059
 -12  16  -6      220.12     1251.00    583.00 o   0.58182
 -11  16  -6      839.77     1445.00    610.00 o   0.57490
 -10  16  -6     4688.00     6126.00    790.00 o   0.56990
  -9  16  -6     1307.48     1288.00    513.00 o   0.56689
  -8  16  -6     4377.32     2893.00    610.00 o   0.56588
  -7  16  -6     1824.66     2518.00    604.00 o   0.56689
  -6  16  -6     1494.44     1103.00    527.00 o   0.56990
  -5  16  -6      247.50      496.00    450.00 o   0.57490
  -4  16  -6     1589.88     1088.00    449.00 o   0.58182
  -3  16  -6      981.47     1002.00    418.00 o   0.59059
  -2  16  -6      479.81      683.00    562.00 o   0.60114
  -1  16  -6     3252.33     3028.00    802.00 o   0.61338
 -14  17  -6     1515.53     1371.00    623.00 o   0.61895
 -13  17  -6      520.94     1114.00    603.00 o   0.60964
 -12  17  -6      438.85      960.00    700.00 o   0.60209
 -11  17  -6      646.26     1812.00    669.00 o   0.59637
 -10  17  -6      185.86      889.00    553.00 o   0.59252
  -9  17  -6     2049.19     1898.00    565.00 o   0.59059
  -8  17  -6      762.23      663.00    465.00 o   0.59059
  -7  17  -6      479.71      537.00    451.00 o   0.59252
  -6  17  -6      803.33     1556.00    520.00 o   0.59637
  -5  17  -6      570.07     1004.00    518.00 o   0.60209
  -4  17  -6      719.29      814.00    521.00 o   0.60964
  -3  17  -6      368.06     1069.00    596.00 o   0.61895
 -11  18  -6      111.09      198.00    541.00 o   0.61895
 -10  18  -6      339.28      620.00    539.00 o   0.61617
  -9  18  -6      336.29      419.00    507.00 o   0.61524
  -8  18  -6      228.14      580.00    503.00 o   0.61617
  -7  18  -6      723.77      575.00    500.00 o   0.61895
   0   1  -5    25369.06    21488.00    537.00 o   0.26660
  -1   2  -5    18591.48    17799.00    570.00 o   0.27086
   0   2  -5    20052.73    16908.00    603.00 o   0.27296
  -2   3  -5     3146.46     3066.00    292.00 o   0.27917
  -1   3  -5    14386.68    13871.00    506.00 o   0.27917
   0   3  -5    88628.68    81771.00   1431.00 o   0.28324
  -3   4  -5    51098.90    51657.00   1060.00 o   0.29120
  -2   4  -5    26860.75    25862.00    709.00 o   0.28923
  -1   4  -5    78304.06    71826.00   1252.00 o   0.29120
   0   4  -5    26351.48    24530.00    753.00 o   0.29703
  -4   5  -5     2059.47     2518.00    319.00 o   0.30650
  -3   5  -5     6940.83     6878.00    451.00 o   0.30275
  -2   5  -5    20836.41    22436.00    865.00 o   0.30275
  -1   5  -5      873.25      794.00    254.00 o   0.30650
   0   5  -5    25945.28    24864.00    792.00 o   0.31387
  -5   6  -5    12739.87    11668.00    664.00 o   0.32462
  -4   6  -5     1448.76     1200.00    290.00 o   0.31929
  -3   6  -5   144689.03   137132.00   2572.00 o   0.31749
  -2   6  -5    46709.96    43696.00   1158.00 o   0.31929
  -1   6  -5    63131.95    61145.00   1232.00 o   0.32462
   0   6  -5    11334.84    11540.00    696.00 o   0.33330
  -6   7  -5     1799.05     1849.00    405.00 o   0.34510
  -5   7  -5    15731.21    15893.00    725.00 o   0.33841
  -4   7  -5    23801.96    20717.00    790.00 o   0.33502
  -3   7  -5    35383.78    33422.00   1013.00 o   0.33502
  -2   7  -5      151.84      203.00    238.00 o   0.33841
  -1   7  -5    24991.89    24407.00    917.00 o   0.34510
   0   7  -5     4520.02     4617.00    402.00 o   0.35490
  -7   8  -5    11924.22    12320.00    605.00 o   0.36756
  -6   8  -5    26215.46    26671.00    831.00 o   0.35970
  -5   8  -5     4737.78     4780.00    394.00 o   0.35490
  -4   8  -5    33379.31    35719.00    935.00 o   0.35329
  -3   8  -5      834.51      765.00    239.00 o   0.35490
  -2   8  -5    13967.21    11923.00    679.00 o   0.35970
  -1   8  -5    32726.07    35416.00   1083.00 o   0.36756
   0   8  -5     5099.41     4746.00    431.00 o   0.37829
  -8   9  -5     6165.44     6930.00    505.00 o   0.39166
  -7   9  -5    23197.17    25396.00    823.00 o   0.38280
  -6   9  -5     6357.38     6014.00    419.00 o   0.37678
  -5   9  -5    19846.83    20590.00    774.00 o   0.37373
  -4   9  -5    57845.70    54552.00   1075.00 o   0.37373
  -3   9  -5    26195.67    24924.00    989.00 o   0.37678
  -2   9  -5     3357.50     3108.00    384.00 o   0.38280
  -1   9  -5     2806.64     2316.00    349.00 o   0.39166
   0   9  -5     6998.86     6739.00    527.00 o   0.40316
  -9  10  -5     2456.94     2614.00    407.00 o   0.41710
  -8  10  -5    11434.43    12002.00    596.00 o   0.40739
  -7  10  -5     1697.04     2396.00    347.00 o   0.40032
  -6  10  -5    15208.38    14212.00    662.00 o   0.39601
  -5  10  -5    21009.17    19153.00    905.00 o   0.39456
  -4  10  -5    24579.31    24452.00    995.00 o   0.39601
  -3  10  -5    29950.80    31965.00   1126.00 o   0.40032
  -2  10  -5     2238.19     2300.00    406.00 o   0.40739
  -1  10  -5    20860.58    19773.00    886.00 o   0.41710
   0  10  -5    31999.20    31766.00   1096.00 o   0.42926
 -10  11  -5     1144.13     1288.00    427.00 o   0.44367
  -9  11  -5     2996.83     3488.00    381.00 o   0.43324
  -8  11  -5      748.65      785.00    234.00 o   0.42524
  -7  11  -5     5350.25     6029.00    574.00 o   0.41983
  -6  11  -5     6846.28     7063.00    635.00 o   0.41710
  -5  11  -5     7537.99     7460.00    672.00 o   0.41710
  -4  11  -5     4743.23     3611.00    439.00 o   0.41983
  -3  11  -5      250.91      775.00    370.00 o   0.42524
  -2  11  -5     4299.12     4361.00    485.00 o   0.43324
  -1  11  -5     7522.46     7204.00    564.00 o   0.44367
   0  11  -5    16383.37    18657.00    900.00 o   0.45637
 -11  12  -5     3424.11     4273.00    462.00 o   0.47116
 -10  12  -5     4835.91     4922.00    450.00 o   0.46011
  -9  12  -5    19644.62    20202.00    723.00 o   0.45133
  -8  12  -5     1190.26     1332.00    345.00 o   0.44495
  -7  12  -5     2293.11     2578.00    460.00 o   0.44108
  -6  12  -5    15680.64    17508.00   1001.00 o   0.43978
  -5  12  -5     8565.02     7250.00    705.00 o   0.44108
  -4  12  -5      844.66      231.00    327.00 o   0.44495
  -3  12  -5     2524.87     3517.00    419.00 o   0.45133
  -2  12  -5     1808.69     1925.00    386.00 o   0.46011
  -1  12  -5      704.14      462.00    302.00 o   0.47116
   0  12  -5    12963.01    13825.00    794.00 o   0.48432
 -12  13  -5     9444.58     9086.00    642.00 o   0.49943
 -11  13  -5     4469.90     4216.00    444.00 o   0.48785
 -10  13  -5      146.44      333.00    249.00 o   0.47838
  -9  13  -5     3419.64     3172.00    358.00 o   0.47116
  -8  13  -5    14752.20    15788.00    967.00 o   0.46628
  -7  13  -5     5856.31     5789.00    618.00 o   0.46382
  -6  13  -5     3971.06     3658.00    525.00 o   0.46382
  -5  13  -5     2644.20     2096.00    425.00 o   0.46628
  -4  13  -5      741.21      947.00    420.00 o   0.47116
  -3  13  -5     4019.38     4761.00    521.00 o   0.47838
  -2  13  -5      562.34     1125.00    377.00 o   0.48785
  -1  13  -5     3557.52     4005.00    508.00 o   0.49943
   0  13  -5     2741.29     2572.00    388.00 o   0.51298
 -13  14  -5     1543.52     1918.00    503.00 o   0.52835
 -12  14  -5     3702.14     3344.00    556.00 o   0.51631
 -11  14  -5     2026.49     1555.00    512.00 o   0.50625
 -10  14  -5     2148.25     1931.00    294.00 o   0.49828
  -9  14  -5     1691.78     2212.00    532.00 o   0.49251
  -8  14  -5     4263.79     5484.00    669.00 o   0.48902
  -7  14  -5     4582.21     5636.00    708.00 o   0.48785
  -6  14  -5     3870.38     3884.00    554.00 o   0.48902
  -5  14  -5     4872.59     5295.00    624.00 o   0.49251
  -4  14  -5     1485.22     1377.00    363.00 o   0.49828
  -3  14  -5      831.58     1332.00    391.00 o   0.50625
  -2  14  -5     4350.56     4712.00    556.00 o   0.51631
  -1  14  -5     1285.78     1309.00    369.00 o   0.52835
   0  14  -5      807.64     1066.00    423.00 o   0.54224
 -14  15  -5     3160.34     2553.00    624.00 o   0.55782
 -13  15  -5     4186.16     5139.00    828.00 o   0.54539
 -12  15  -5     3038.86     2786.00    664.00 o   0.53480
 -11  15  -5      297.44     1230.00    597.00 o   0.52618
 -10  15  -5     1882.59     1918.00    631.00 o   0.51962
  -9  15  -5     3163.08     3263.00    702.00 o   0.51521
  -8  15  -5     1124.76     1357.00    443.00 o   0.51298
  -7  15  -5    11411.64    12027.00    892.00 o   0.51298
  -6  15  -5       64.81      365.00    419.00 o   0.51521
  -5  15  -5     1841.33     1389.00    464.00 o   0.51962
  -4  15  -5      418.05      953.00    383.00 o   0.52618
  -3  15  -5     3496.95     3054.00    478.00 o   0.53480
  -2  15  -5     3142.10     3968.00    545.00 o   0.54539
  -1  15  -5      372.26      592.00    473.00 o   0.55782
   0  15  -5      785.04     1418.00    607.00 o   0.57199
 -15  16  -5       77.86      920.00    562.00 o   0.58776
 -14  16  -5      341.52     1433.00    568.00 o   0.57498
 -13  16  -5     2335.44     3280.00    726.00 o   0.56394
 -12  16  -5       54.90      247.00    465.00 o   0.55474
 -11  16  -5      466.87      696.00    505.00 o   0.54748
 -10  16  -5     4546.70     4137.00    742.00 o   0.54224
  -9  16  -5     7328.12     7631.00    831.00 o   0.53906
  -8  16  -5     2786.97     2854.00    563.00 o   0.53800
  -7  16  -5     3580.63     2633.00    544.00 o   0.53906
  -6  16  -5     6951.71     8233.00    770.00 o   0.54224
  -5  16  -5     4575.00     4193.00    584.00 o   0.54748
  -4  16  -5     1480.44     1395.00    433.00 o   0.55474
  -3  16  -5     1792.60     2584.00    469.00 o   0.56394
  -2  16  -5      564.03      744.00    485.00 o   0.57498
  -1  16  -5     1226.37      959.00    631.00 o   0.58776
   0  16  -5     1569.61     1670.00    660.00 o   0.60218
 -16  17  -5      187.53     1178.00    544.00 o   0.61810
 -15  17  -5      380.38     1342.00    655.00 o   0.60502
 -14  17  -5      100.34      551.00    596.00 o   0.59357
 -13  17  -5       78.08      815.00    575.00 o   0.58386
 -12  17  -5      411.94      733.00    513.00 o   0.57598
 -11  17  -5       26.03      100.00    514.00 o   0.56999
 -10  17  -5     1250.79     1546.00    578.00 o   0.56596
  -9  17  -5       71.48      653.00    429.00 o   0.56394
  -8  17  -5     2055.35     1724.00    495.00 o   0.56394
  -7  17  -5      793.74      428.00    442.00 o   0.56596
  -6  17  -5     1342.63     2373.00    715.00 o   0.56999
  -5  17  -5      740.14      757.00    472.00 o   0.57598
  -4  17  -5     1359.90     1736.00    448.00 o   0.58386
  -3  17  -5     1955.45     3181.00    666.00 o   0.59357
  -2  17  -5     2341.52     2616.00    773.00 o   0.60502
  -1  17  -5      138.32      302.00    616.00 o   0.61810
 -14  18  -5        2.29      582.00    614.00 o   0.61346
 -13  18  -5      941.33     1467.00    772.00 o   0.60502
 -12  18  -5      884.59      789.00    582.00 o   0.59837
 -11  18  -5     1373.71     1591.00    694.00 o   0.59357
 -10  18  -5     2746.28     1437.00    630.00 o   0.59067
  -9  18  -5      252.54      849.00    613.00 o   0.58971
  -8  18  -5      185.60      463.00    486.00 o   0.59067
  -7  18  -5      896.50     1685.00    490.00 o   0.59357
  -6  18  -5     2097.36     3361.00    605.00 o   0.59837
  -5  18  -5      689.74      867.00    427.00 o   0.60502
  -4  18  -5      726.71      936.00    527.00 o   0.61346
 -11  19  -5     1071.74      747.00    545.00 o   0.61810
 -10  19  -5     1450.57     2414.00    642.00 o   0.61625
  -9  19  -5     2073.71     1664.00    529.00 o   0.61625
  -8  19  -5     1285.82     1005.00    516.00 o   0.61810
   0   1  -4   353239.41   353382.00   5198.00 o   0.21424
  -1   2  -4    38448.38    37699.00    823.00 o   0.21952
   0   2  -4    20084.90    19963.00    570.00 o   0.22211
  -2   3  -4    19073.14    18740.00    544.00 o   0.22970
  -1   3  -4     5872.41     6201.00    373.00 o   0.22970
   0   3  -4    68011.23    67550.00   1083.00 o   0.23462
  -3   4  -4    72320.53    70875.00   1065.00 o   0.24417
  -2   4  -4   175349.91   166360.98   1822.00 o   0.24182
  -1   4  -4   122682.55   115556.99   1645.00 o   0.24417
   0   4  -4    44582.92    39557.00   1110.00 o   0.25110
  -4   5  -4    74002.61    75482.99   1366.00 o   0.26223
  -3   5  -4   105730.26   106684.00   1451.00 o   0.25784
  -2   5  -4    47180.00    47987.00   1073.00 o   0.25784
  -1   5  -4    52633.72    53287.00   1097.00 o   0.26223
   0   5  -4   114496.72   115440.00   5812.00 o   0.27081
  -5   6  -4    44159.99    44551.00   1078.00 o   0.28320
  -4   6  -4     6867.87     6623.00    401.00 o   0.27707
  -3   6  -4     5806.30     6644.00    383.00 o   0.27500
  -2   6  -4    36320.23    33849.00    883.00 o   0.27707
  -1   6  -4    73455.70    75801.00   1638.00 o   0.28320
   0   6  -4    32779.79    29693.00   1094.00 o   0.29311
  -6   7  -4    76112.35    72010.00   1397.00 o   0.30646
  -5   7  -4    16598.54    17872.00    657.00 o   0.29891
  -4   7  -4    25762.81    23612.00    734.00 o   0.29506
  -3   7  -4     3138.58     2985.00    268.00 o   0.29506
  -2   7  -4    16674.06    16425.00    837.00 o   0.29891
  -1   7  -4     9465.41     9897.00    645.00 o   0.30646
   0   7  -4    26752.13    23478.00    799.00 o   0.31746
  -7   8  -4    24551.50    23818.00    747.00 o   0.33155
  -6   8  -4    23364.44    21329.00    710.00 o   0.32281
  -5   8  -4    28328.85    27446.00    731.00 o   0.31746
  -4   8  -4    66908.25    69280.00   1153.00 o   0.31565
  -3   8  -4    12660.82    10799.00    703.00 o   0.31746
  -2   8  -4    27345.90    29543.00    999.00 o   0.32281
  -1   8  -4     6465.59     5647.00    458.00 o   0.33155
   0   8  -4     1864.28     1544.00    263.00 o   0.34341
  -8   9  -4    58164.15    58706.00   1162.00 o   0.35808
  -7   9  -4    12994.04    13287.00    547.00 o   0.34836
  -6   9  -4    19205.38    20501.00    624.00 o   0.34174
  -5   9  -4    25634.28    23936.00    731.00 o   0.33838
  -4   9  -4    62583.13    63603.00   1519.00 o   0.33838
  -3   9  -4    13362.43    13279.00    738.00 o   0.34174
  -2   9  -4    12187.26    11384.00    610.00 o   0.34836
  -1   9  -4    11029.72    10421.00    590.00 o   0.35808
   0   9  -4     2993.03     3641.00    382.00 o   0.37063
  -9  10  -4     2975.48     2772.00    576.00 o   0.38574
  -8  10  -4     2301.02     2519.00    307.00 o   0.37523
  -7  10  -4    10220.19    10567.00    474.00 o   0.36753
  -6  10  -4     6257.75     5512.00    351.00 o   0.36283
  -5  10  -4    11570.04    11147.00    717.00 o   0.36125
  -4  10  -4     8284.94     9209.00    779.00 o   0.36283
  -3  10  -4     6244.95     7725.00    565.00 o   0.36753
  -2  10  -4     3560.84     4358.00    446.00 o   0.37523
  -1  10  -4     9317.32     8181.00    535.00 o   0.38574
   0  10  -4     2867.26     2881.00    365.00 o   0.39886
 -10  11  -4     5721.88     5709.00    631.00 o   0.41432
  -9  11  -4    15540.11    16729.00    888.00 o   0.40313
  -8  11  -4     1812.16     1525.00    262.00 o   0.39453
  -7  11  -4    13969.65    12754.00    549.00 o   0.38869
  -6  11  -4     8409.51     7815.00    619.00 o   0.38574
  -5  11  -4     9882.66     9344.00    677.00 o   0.38574
  -4  11  -4     1146.08     1056.00    299.00 o   0.38869
  -3  11  -4     8272.10     7680.00    569.00 o   0.39453
  -2  11  -4     2513.44     2589.00    398.00 o   0.40313
  -1  11  -4      726.71      454.00    299.00 o   0.41432
   0  11  -4     4327.48     4281.00    435.00 o   0.42790
 -11  12  -4     4960.10     5473.00    525.00 o   0.44364
 -10  12  -4     1837.40     2130.00    340.00 o   0.43189
  -9  12  -4    19515.13    19456.00    917.00 o   0.42252
  -8  12  -4     6981.77     6484.00    380.00 o   0.41570
  -7  12  -4     6156.04     5496.00    544.00 o   0.41155
  -6  12  -4     8400.25     8270.00    656.00 o   0.41016
  -5  12  -4     6958.72     6301.00    583.00 o   0.41155
  -4  12  -4    46894.73    48581.00   1601.00 o   0.41570
  -3  12  -4    33256.87    32720.00   1112.00 o   0.42252
  -2  12  -4     2614.48     2312.00    437.00 o   0.43189
  -1  12  -4    15446.79    16021.00    779.00 o   0.44364
   0  12  -4     8078.55     8894.00    596.00 o   0.45759
 -12  13  -4      649.79      849.00    344.00 o   0.47356
 -11  13  -4     2971.02     3140.00    382.00 o   0.46133
 -10  13  -4     1132.94     1081.00    241.00 o   0.45130
  -9  13  -4     8085.88     6817.00    545.00 o   0.44364
  -8  13  -4     7551.00     6164.00    622.00 o   0.43845
  -7  13  -4     5916.14     6371.00    653.00 o   0.43584
  -6  13  -4      801.84      586.00    356.00 o   0.43584
  -5  13  -4    12605.13    11961.00    802.00 o   0.43845
  -4  13  -4     3100.60     2898.00    402.00 o   0.44364
  -3  13  -4    19132.84    19637.00    921.00 o   0.45130
  -2  13  -4    11556.21    11542.00    728.00 o   0.46133
  -1  13  -4     1537.58     2103.00    383.00 o   0.47356
   0  13  -4     2645.68     2169.00    386.00 o   0.48783
 -13  14  -4    11232.59    11955.00    734.00 o   0.50396
 -12  14  -4     3218.59     3428.00    567.00 o   0.49133
 -11  14  -4     5333.45     5392.00    381.00 o   0.48074
 -10  14  -4      763.02      833.00    203.00 o   0.47235
  -9  14  -4     3534.76     3614.00    548.00 o   0.46626
  -8  14  -4    12747.94    13535.00    865.00 o   0.46256
  -7  14  -4     4759.99     3623.00    560.00 o   0.46133
  -6  14  -4      391.91      756.00    494.00 o   0.46256
  -5  14  -4      551.60      649.00    356.00 o   0.46626
  -4  14  -4     4389.00     4939.00    491.00 o   0.47235
  -3  14  -4     1824.42     2369.00    451.00 o   0.48074
  -2  14  -4       19.96       78.00    300.00 o   0.49133
  -1  14  -4     1410.36     2206.00    404.00 o   0.50396
   0  14  -4     1475.62     1523.00    382.00 o   0.51850
 -14  15  -4     1891.65     1532.00    475.00 o   0.53478
 -13  15  -4     3881.55     3937.00    542.00 o   0.52180
 -12  15  -4     2983.91     2738.00    415.00 o   0.51072
 -11  15  -4       90.65        6.00    246.00 o   0.50169
 -10  15  -4     1528.67     1514.00    563.00 o   0.49481
  -9  15  -4     6230.91     6255.00    660.00 o   0.49016
  -8  15  -4    12660.75    12075.00   1367.00 o   0.48783
  -7  15  -4     1357.04      906.00    424.00 o   0.48783
  -6  15  -4     1979.27     1867.00    460.00 o   0.49016
  -5  15  -4      368.97      501.00    385.00 o   0.49481
  -4  15  -4     7185.46     7246.00    623.00 o   0.50169
  -3  15  -4     3264.57     3842.00    523.00 o   0.51072
  -2  15  -4     1310.95      774.00    354.00 o   0.52180
  -1  15  -4     2489.10     2312.00    422.00 o   0.53478
   0  15  -4      972.08     1371.00    424.00 o   0.54954
 -15  16  -4      295.66      934.00    558.00 o   0.56594
 -14  16  -4      238.89      225.00    552.00 o   0.55266
 -13  16  -4      942.84      384.00    526.00 o   0.54116
 -12  16  -4     2207.57     2254.00    634.00 o   0.53157
 -11  16  -4     1339.50      899.00    488.00 o   0.52398
 -10  16  -4     1085.05     1131.00    506.00 o   0.51850
  -9  16  -4     1032.06      915.00    410.00 o   0.51518
  -8  16  -4     3887.08     4538.00    598.00 o   0.51407
  -7  16  -4     5554.26     6037.00    653.00 o   0.51518
  -6  16  -4     3630.07     2886.00    521.00 o   0.51850
  -5  16  -4      996.65      785.00    390.00 o   0.52398
  -4  16  -4     3254.50     2914.00    771.00 o   0.53157
  -3  16  -4     1113.45     1827.00    445.00 o   0.54116
  -2  16  -4     1046.12      735.00    333.00 o   0.55266
  -1  16  -4     1354.52     1412.00    492.00 o   0.56594
   0  16  -4      214.56      386.00    559.00 o   0.58090
 -16  17  -4     1388.09      983.00    561.00 o   0.59739
 -15  17  -4     1440.78     1760.00    729.00 o   0.58384
 -14  17  -4     1114.21     1045.00    546.00 o   0.57197
 -13  17  -4     1721.76      903.00    543.00 o   0.56189
 -12  17  -4     3111.25     3113.00    924.00 o   0.55369
 -11  17  -4      446.49      527.00    489.00 o   0.54746
 -10  17  -4     2353.35     2558.00    609.00 o   0.54327
  -9  17  -4     6410.82     7707.00   1023.00 o   0.54116
  -8  17  -4       25.30      297.00    485.00 o   0.54116
  -7  17  -4     1156.93      983.00    444.00 o   0.54327
  -6  17  -4      402.27     1158.00    599.00 o   0.54746
  -5  17  -4     1858.91     2198.00    484.00 o   0.55369
  -4  17  -4      935.58     1147.00    394.00 o   0.56189
  -3  17  -4      820.70      914.00    507.00 o   0.57197
  -2  17  -4     4506.98     5837.00    732.00 o   0.58384
  -1  17  -4      619.42     1206.00    646.00 o   0.59739
   0  17  -4      132.08      635.00    526.00 o   0.61251
 -16  18  -4      897.23      997.00    595.00 o   0.61530
 -15  18  -4     1781.03     4581.00    863.00 o   0.60311
 -14  18  -4     1243.48     2255.00    727.00 o   0.59259
 -13  18  -4      254.07       14.00    504.00 o   0.58384
 -12  18  -4      425.89      273.00    497.00 o   0.57695
 -11  18  -4      580.95     1094.00    560.00 o   0.57197
 -10  18  -4     4664.91     4772.00    761.00 o   0.56896
  -9  18  -4     4062.37     4409.00    780.00 o   0.56796
  -8  18  -4     2702.75     3605.00    721.00 o   0.56896
  -7  18  -4      791.29     1187.00    458.00 o   0.57197
  -6  18  -4      775.64      916.00    477.00 o   0.57695
  -5  18  -4      690.87     1930.00    732.00 o   0.58384
  -4  18  -4      928.72     1528.00    471.00 o   0.59259
  -3  18  -4     1950.29     2041.00    693.00 o   0.60311
  -2  18  -4      841.50     1334.00    581.00 o   0.61530
 -14  19  -4      251.18      608.00    628.00 o   0.61437
 -13  19  -4      506.07      343.00    490.00 o   0.60688
 -12  19  -4      585.36      512.00    573.00 o   0.60121
 -11  19  -4      102.35      441.00    545.00 o   0.59739
 -10  19  -4      189.03      312.00    548.00 o   0.59547
  -9  19  -4      533.14      431.00    494.00 o   0.59547
  -8  19  -4      817.90     1301.00    550.00 o   0.59739
  -7  19  -4      232.41      902.00    481.00 o   0.60121
  -6  19  -4      461.31     1222.00    494.00 o   0.60688
  -5  19  -4     1838.25     2265.00    555.00 o   0.61437
   0   1  -3   166879.06   147106.00   1208.00 o   0.16223
  -1   2  -3   425170.16   425739.00   4446.00 o   0.16913
   0   2  -3   280575.38   279162.00   3363.00 o   0.17248
  -2   3  -3    56629.00    56361.00   1066.00 o   0.18215
  -1   3  -3   103376.48   112540.00   1682.00 o   0.18215
   0   3  -3    40494.30    40282.00   1014.00 o   0.18832
  -3   4  -3   238302.61   245860.02   2876.00 o   0.20010
  -2   4  -3    63426.00    63260.00    919.00 o   0.19722
  -1   4  -3   199708.45   200422.00   1813.00 o   0.20010
   0   4  -3    34121.83    34353.00    893.00 o   0.20849
  -4   5  -3     7560.07     5926.00    420.00 o   0.22178
  -3   5  -3    60438.48    66360.00    963.00 o   0.21656
  -2   5  -3    23012.75    24733.00    644.00 o   0.21656
  -1   5  -3   241343.88   225962.98   4414.00 o   0.22178
   0   5  -3    94134.89    95711.01   1557.00 o   0.23186
  -5   6  -3    70546.50    76819.00   1292.00 o   0.24621
  -4   6  -3    11025.53    10185.00    459.00 o   0.23914
  -3   6  -3    30067.52    30943.00    671.00 o   0.23674
  -2   6  -3   138879.50   130162.02   2374.00 o   0.23914
  -1   6  -3    13996.23    13048.00    665.00 o   0.24621
   0   6  -3    13075.71    13225.00    623.00 o   0.25756
  -6   7  -3      444.79      218.00    183.00 o   0.27265
  -5   7  -3    21467.80    27095.00    689.00 o   0.26413
  -4   7  -3    99336.42    99915.00   1922.00 o   0.25977
  -3   7  -3    17704.19    17297.00    886.00 o   0.25977
  -2   7  -3   279485.56   276601.03   4587.00 o   0.26413
  -1   7  -3    96209.50   101530.01   2060.00 o   0.27265
   0   7  -3    35139.77    35070.00    904.00 o   0.28495
  -7   8  -3    60029.44    54693.00   1190.00 o   0.30057
  -6   8  -3    53034.77    49941.00    928.00 o   0.29091
  -5   8  -3    99158.86   100405.01   2453.00 o   0.28495
  -4   8  -3    77281.60    80035.00   1702.00 o   0.28294
  -3   8  -3   103874.94   109977.99   2086.00 o   0.28495
  -2   8  -3     1486.57     1748.00    258.00 o   0.29091
  -1   8  -3     9579.65     9614.00    527.00 o   0.30057
   0   8  -3    16845.10    16348.00    726.00 o   0.31360
  -8   9  -3    18819.05    19459.00    647.00 o   0.32960
  -7   9  -3     5406.53     6318.00    344.00 o   0.31902
  -6   9  -3    10783.16    11428.00    425.00 o   0.31177
  -5   9  -3    59241.33    64660.00   2044.00 o   0.30809
  -4   9  -3    41477.74    38743.00   1117.00 o   0.30809
  -3   9  -3    83214.47    84417.00   1426.00 o   0.31177
  -2   9  -3    23523.48    22376.00    751.00 o   0.31902
  -1   9  -3    44917.49    45064.00   1068.00 o   0.32960
   0   9  -3    39072.72    41191.00    936.00 o   0.34319
  -9  10  -3    62754.14    62958.00   1097.00 o   0.35947
  -8  10  -3    20306.21    20856.00    640.00 o   0.34816
  -7  10  -3    16383.73    16549.00    490.00 o   0.33985
  -6  10  -3    30697.07    34178.00   1069.00 o   0.33476
  -5  10  -3    13604.12    14020.00    679.00 o   0.33305
  -4  10  -3    18996.06    17633.00    769.00 o   0.33476
  -3  10  -3     3722.81     3312.00    356.00 o   0.33985
  -2  10  -3     4431.48     4025.00    400.00 o   0.34816
  -1  10  -3     1963.82     2572.00    396.00 o   0.35947
   0  10  -3    12973.54    13747.00    610.00 o   0.37350
 -10  11  -3      988.26     1121.00    263.00 o   0.38998
  -9  11  -3     6132.78     6587.00    418.00 o   0.37807
  -8  11  -3    35104.05    36188.00    808.00 o   0.36888
  -7  11  -3     1404.17     1294.00    268.00 o   0.36263
  -6  11  -3    14800.21    14009.00    709.00 o   0.35947
  -5  11  -3    27575.03    26660.00    918.00 o   0.35947
  -4  11  -3    31096.30    30011.00    959.00 o   0.36263
  -3  11  -3    44886.51    45335.00   1112.00 o   0.36888
  -2  11  -3     4419.86     4192.00    398.00 o   0.37807
  -1  11  -3     4904.91     4699.00    399.00 o   0.38998
   0  11  -3    21084.25    21266.00    967.00 o   0.40437
 -11  12  -3    55292.50    53179.00   1826.00 o   0.42099
 -10  12  -3     7153.66     6475.00    406.00 o   0.40859
  -9  12  -3     2132.43     2028.00    291.00 o   0.39867
  -8  12  -3    15805.06    14568.00    585.00 o   0.39144
  -7  12  -3    17758.75    18681.00    916.00 o   0.38703
  -6  12  -3      747.50      794.00    296.00 o   0.38555
  -5  12  -3    36783.23    36582.00   1199.00 o   0.38703
  -4  12  -3     4746.19     4403.00    383.00 o   0.39144
  -3  12  -3     2413.75     2673.00    321.00 o   0.39867
  -2  12  -3    28378.19    29920.00    950.00 o   0.40859
  -1  12  -3    35187.48    34623.00   1103.00 o   0.42099
   0  12  -3    21126.75    22568.00    932.00 o   0.43567
 -12  13  -3     2180.67     3600.00    735.00 o   0.45241
 -11  13  -3    11386.23    11817.00    555.00 o   0.43959
 -10  13  -3     5771.07     6066.00    329.00 o   0.42906
  -9  13  -3      185.93      420.00    183.00 o   0.42099
  -8  13  -3     1949.64     1960.00    487.00 o   0.41552
  -7  13  -3     3122.79     3260.00    381.00 o   0.41276
  -6  13  -3    18411.46    17087.00    768.00 o   0.41276
  -5  13  -3     8985.41     8253.00    554.00 o   0.41552
  -4  13  -3      620.90      608.00    268.00 o   0.42099
  -3  13  -3    17855.57    20191.00    815.00 o   0.42906
  -2  13  -3     3001.29     2339.00    398.00 o   0.43959
  -1  13  -3     5900.30     6397.00    543.00 o   0.45241
   0  13  -3      106.53       71.00    314.00 o   0.46732
 -13  14  -3     9008.49     9112.00    853.00 o   0.48415
 -12  14  -3     5770.83     5324.00    358.00 o   0.47098
 -11  14  -3     1215.30     1469.00    218.00 o   0.45993
 -10  14  -3      266.20      167.00    173.00 o   0.45114
  -9  14  -3    11732.00    13050.00    949.00 o   0.44476
  -8  14  -3     4545.45     5974.00    612.00 o   0.44089
  -7  14  -3    15954.69    13736.00    729.00 o   0.43959
  -6  14  -3    13463.62    13176.00    721.00 o   0.44089
  -5  14  -3     3216.36     2175.00    328.00 o   0.44476
  -4  14  -3     9819.95     9487.00    599.00 o   0.45114
  -3  14  -3     7978.43     7692.00    619.00 o   0.45993
  -2  14  -3      959.30     1448.00    359.00 o   0.47098
  -1  14  -3     8510.18     8104.00    604.00 o   0.48415
   0  14  -3     6683.93     6890.00    561.00 o   0.49926
 -14  15  -3      243.66      415.00    279.00 o   0.51615
 -13  15  -3     1427.67     1515.00    304.00 o   0.50268
 -12  15  -3     1564.41     1423.00    376.00 o   0.49118
 -11  15  -3     3096.39     4076.00    328.00 o   0.48178
 -10  15  -3     9151.05     6945.00    674.00 o   0.47461
  -9  15  -3      457.94      489.00    456.00 o   0.46976
  -8  15  -3     6505.69     6847.00    566.00 o   0.46732
  -7  15  -3     5862.13     5677.00    521.00 o   0.46732
  -6  15  -3     1258.54     1436.00    323.00 o   0.46976
  -5  15  -3     9192.39     8416.00    631.00 o   0.47461
  -4  15  -3     1418.40     2212.00    400.00 o   0.48178
  -3  15  -3      554.03      280.00    317.00 o   0.49118
  -2  15  -3     7340.44     7550.00    610.00 o   0.50268
  -1  15  -3      459.54       16.00    269.00 o   0.51615
   0  15  -3     1755.69     1516.00    342.00 o   0.53143
 -15  16  -3     2951.72     3307.00    575.00 o   0.54837
 -14  16  -3     3234.31     3623.00    511.00 o   0.53465
 -13  16  -3     4895.06     4620.00    559.00 o   0.52275
 -12  16  -3     2204.47     2516.00    400.00 o   0.51282
 -11  16  -3      503.51      938.00    481.00 o   0.50495
 -10  16  -3     2235.80     1165.00    458.00 o   0.49926
  -9  16  -3     3326.70     3665.00    633.00 o   0.49581
  -8  16  -3     6636.64     6939.00    592.00 o   0.49466
  -7  16  -3     1908.06     2137.00    398.00 o   0.49581
  -6  16  -3      965.37     1761.00    446.00 o   0.49926
  -5  16  -3      501.70      432.00    369.00 o   0.50495
  -4  16  -3     2496.17     2566.00    483.00 o   0.51282
  -3  16  -3     6936.16     8088.00    705.00 o   0.52275
  -2  16  -3     2988.42     2681.00    413.00 o   0.53465
  -1  16  -3      227.73      257.00    307.00 o   0.54837
   0  16  -3      640.09     1203.00    452.00 o   0.56379
 -16  17  -3     1701.49     1173.00    474.00 o   0.58077
 -15  17  -3      803.02      814.00    404.00 o   0.56682
 -14  17  -3     2108.07     1479.00    666.00 o   0.55459
 -13  17  -3     2728.21     2784.00    800.00 o   0.54418
 -12  17  -3      471.37      811.00    423.00 o   0.53571
 -11  17  -3     4027.70     3377.00    660.00 o   0.52927
 -10  17  -3     2850.23     3813.00    745.00 o   0.52494
  -9  17  -3     1576.93     2118.00    495.00 o   0.52275
  -8  17  -3     1312.77     1171.00    411.00 o   0.52275
  -7  17  -3     2167.09     2485.00    496.00 o   0.52494
  -6  17  -3     2961.77     2299.00    482.00 o   0.52927
  -5  17  -3     3316.72     2476.00    487.00 o   0.53571
  -4  17  -3      437.06      759.00    357.00 o   0.54418
  -3  17  -3      853.80      515.00    314.00 o   0.55459
  -2  17  -3      127.96      198.00    311.00 o   0.56682
  -1  17  -3       12.77      432.00    407.00 o   0.58077
   0  17  -3      648.87      662.00    411.00 o   0.59631
 -17  18  -3      116.59      490.00    453.00 o   0.61332
 -16  18  -3      405.70      240.00    552.00 o   0.59918
 -15  18  -3      220.75      227.00    562.00 o   0.58665
 -14  18  -3     1078.41     1593.00    536.00 o   0.57583
 -13  18  -3     2174.23     1637.00    515.00 o   0.56682
 -12  18  -3      939.48      876.00    429.00 o   0.55972
 -11  18  -3     1639.67     1150.00    492.00 o   0.55459
 -10  18  -3     2189.81     2367.00    672.00 o   0.55149
  -9  18  -3     1398.58     2027.00    594.00 o   0.55045
  -8  18  -3     3248.80     2652.00    564.00 o   0.55149
  -7  18  -3      351.43      146.00    418.00 o   0.55459
  -6  18  -3     2709.05     2442.00    522.00 o   0.55972
  -5  18  -3     1417.13     1633.00    481.00 o   0.56682
  -4  18  -3     1760.90     1290.00    456.00 o   0.57583
  -3  18  -3     1484.58     2376.00    462.00 o   0.58665
  -2  18  -3      254.52      205.00    517.00 o   0.59918
  -1  18  -3      246.65      363.00    532.00 o   0.61332
 -16  19  -3      170.35     1627.00    791.00 o   0.61889
 -15  19  -3      507.30     1647.00    704.00 o   0.60771
 -14  19  -3      463.42      459.00    534.00 o   0.59823
 -13  19  -3        9.57      605.00    426.00 o   0.59053
 -12  19  -3      259.46      591.00    490.00 o   0.58469
 -11  19  -3     1602.78     1152.00    524.00 o   0.58077
 -10  19  -3      623.63      589.00    557.00 o   0.57880
  -9  19  -3      838.01      615.00    498.00 o   0.57880
  -8  19  -3     2189.30     2586.00    544.00 o   0.58077
  -7  19  -3      472.04     1052.00    446.00 o   0.58469
  -6  19  -3      663.68      594.00    461.00 o   0.59053
  -5  19  -3     1651.87     1208.00    571.00 o   0.59823
  -4  19  -3     3029.62     3110.00    634.00 o   0.60771
  -3  19  -3     1978.94      867.00    642.00 o   0.61889
 -13  20  -3       83.24      931.00    510.00 o   0.61519
 -12  20  -3      799.32     1469.00    538.00 o   0.61052
 -11  20  -3      594.35     1966.00    693.00 o   0.60771
 -10  20  -3      224.19      394.00    474.00 o   0.60676
  -9  20  -3       77.43     1024.00    537.00 o   0.60771
  -8  20  -3      239.76      724.00    516.00 o   0.61052
  -7  20  -3      728.98      591.00    528.00 o   0.61519
   0   1  -2  1275840.25  1274865.88   4212.00 o   0.11105
  -1   2  -2  1563406.75  1537665.88  10744.00 o   0.12091
   0   2  -2  1444838.50  1364041.00   4496.00 o   0.12555
  -2   3  -2   428979.84   431377.00   3632.00 o   0.13854
  -1   3  -2   460779.25   506099.03   4938.00 o   0.13854
   0   3  -2   208910.30   235120.00   5506.00 o   0.14656
  -3   4  -2   138398.53   155402.00   1729.00 o   0.16141
  -2   4  -2   191779.72   207750.00   2127.00 o   0.15783
  -1   4  -2    49252.93    40772.00    663.00 o   0.16141
   0   4  -2    48704.04    55397.99    775.00 o   0.17170
  -4   5  -2    71026.13    67053.00   1224.00 o   0.18761
  -3   5  -2   204178.20   222772.00   3044.00 o   0.18142
  -2   5  -2   455676.28   448131.00   3561.00 o   0.18142
  -1   5  -2    73850.63    76508.99   1109.00 o   0.18761
   0   5  -2    10248.00     6992.00    423.00 o   0.19943
  -5   6  -2   252151.52   257745.02   5468.00 o   0.21594
  -4   6  -2    39354.73    34714.00   1067.00 o   0.20785
  -3   6  -2   206389.88   211688.98   3619.00 o   0.20508
  -2   6  -2    26389.19    21817.00    635.00 o   0.20785
  -1   6  -2    24397.96    30160.00    675.00 o   0.21594
   0   6  -2    46269.68    50906.00    909.00 o   0.22880
  -6   7  -2    78704.05    86512.00   1647.00 o   0.24566
  -5   7  -2    85999.28    85091.00   1160.00 o   0.23617
  -4   7  -2    38947.79    43539.00   1188.00 o   0.23128
  -3   7  -2    36878.89    37143.00    791.00 o   0.23128
  -2   7  -2    29803.63    31975.00    720.00 o   0.23617
  -1   7  -2   117122.98   123686.01   2794.00 o   0.24566
   0   7  -2    46748.34    51608.00   1208.00 o   0.25925
  -7   8  -2   163342.66   160184.00   3328.00 o   0.27633
  -6   8  -2   174826.20   188290.98   4524.00 o   0.26578
  -5   8  -2    30839.35    29440.00   1384.00 o   0.25925
  -4   8  -2    39771.96    43903.00   1013.00 o   0.25704
  -3   8  -2   102290.47   103048.00   1367.00 o   0.25925
  -2   8  -2    31710.37    27445.00    689.00 o   0.26578
  -1   8  -2    77037.77    74851.00   1784.00 o   0.27633
   0   8  -2    28391.19    27516.00    853.00 o   0.29045
  -8   9  -2     2133.58     2260.00    435.00 o   0.30765
  -7   9  -2    16529.79    17147.00    592.00 o   0.29629
  -6   9  -2     5751.08     6818.00    314.00 o   0.28847
  -5   9  -2    21930.96    24015.00    789.00 o   0.28448
  -4   9  -2    83919.26    83551.99   1398.00 o   0.28448
  -3   9  -2    42823.32    41899.00    883.00 o   0.28847
  -2   9  -2    11781.52    11930.00    481.00 o   0.29629
  -1   9  -2     2220.63     2225.00    372.00 o   0.30765
   0   9  -2     1172.17     1593.00    379.00 o   0.32217
  -9  10  -2    99112.16    91732.00   2279.00 o   0.33945
  -8  10  -2     8159.84     7631.00    516.00 o   0.32745
  -7  10  -2     5947.73     5799.00    280.00 o   0.31861
  -6  10  -2    41805.87    39493.00    754.00 o   0.31318
  -5  10  -2    42210.88    38811.00   1877.00 o   0.31135
  -4  10  -2     4743.19     4437.00    312.00 o   0.31318
  -3  10  -2    89265.04    80021.00   3295.00 o   0.31861
  -2  10  -2    57854.80    53162.00   1160.00 o   0.32745
  -1  10  -2    27068.22    25451.00   1133.00 o   0.33945
   0  10  -2       43.37      354.00    204.00 o   0.35429
 -10  11  -2    61732.36    61805.00   1286.00 o   0.37161
  -9  11  -2     8546.67     8377.00    424.00 o   0.35909
  -8  11  -2    36101.26    36607.00    673.00 o   0.34941
  -7  11  -2    12478.95    12658.00    426.00 o   0.34281
  -6  11  -2     2201.32     1551.00    230.00 o   0.33945
  -5  11  -2    45823.02    46067.00   1295.00 o   0.33945
  -4  11  -2    33010.16    30308.00    847.00 o   0.34281
  -3  11  -2      834.76      785.00    222.00 o   0.34941
  -2  11  -2    15971.05    15153.00    635.00 o   0.35909
  -1  11  -2     3903.49     4448.00    403.00 o   0.37161
   0  11  -2    12545.64    11678.00    623.00 o   0.38669
 -11  12  -2    29978.31    29382.00    951.00 o   0.40404
 -10  12  -2     1570.75     1507.00    362.00 o   0.39110
  -9  12  -2     5500.87     5256.00    302.00 o   0.38073
  -8  12  -2     1929.91     1930.00    143.00 o   0.37315
  -7  12  -2    15585.71    14955.00    615.00 o   0.36852
  -6  12  -2    36944.74    35454.00   1160.00 o   0.36697
  -5  12  -2     6257.65     5655.00    506.00 o   0.36852
  -4  12  -2     5743.37     5528.00    442.00 o   0.37315
  -3  12  -2     3693.43     3769.00    396.00 o   0.38073
  -2  12  -2     8938.39     8706.00    556.00 o   0.39110
  -1  12  -2     6570.97     7288.00    569.00 o   0.40404
   0  12  -2    21283.76    19689.00    785.00 o   0.41931
 -12  13  -2    11243.69    12055.00    644.00 o   0.43668
 -11  13  -2     2650.48     2607.00    408.00 o   0.42338
 -10  13  -2      813.83      685.00    195.00 o   0.41244
  -9  13  -2      161.64      145.00     90.00 o   0.40404
  -8  13  -2    10008.53     9903.00    434.00 o   0.39834
  -7  13  -2     4053.04     5136.00    497.00 o   0.39546
  -6  13  -2    10155.59    10083.00    651.00 o   0.39546
  -5  13  -2    10912.72    11148.00    673.00 o   0.39834
  -4  13  -2     2837.93     2068.00    380.00 o   0.40404
  -3  13  -2     5064.20     4649.00    456.00 o   0.41244
  -2  13  -2    27593.42    25622.00   1036.00 o   0.42338
  -1  13  -2     5349.13     5903.00    498.00 o   0.43668
   0  13  -2    12549.35    12597.00    660.00 o   0.45211
 -13  14  -2     8279.16     8391.00    522.00 o   0.46948
 -12  14  -2    27384.17    26286.00   1048.00 o   0.45589
 -11  14  -2     5888.73     6070.00    519.00 o   0.44446
 -10  14  -2    12705.57    12854.00    397.00 o   0.43537
  -9  14  -2     6669.18     7990.00    432.00 o   0.42875
  -8  14  -2    13490.65    12578.00    631.00 o   0.42473
  -7  14  -2    26569.80    23045.00   1074.00 o   0.42338
  -6  14  -2     5001.68     5412.00    528.00 o   0.42473
  -5  14  -2    38838.12    37405.00   1310.00 o   0.42875
  -4  14  -2    18307.35    19643.00    859.00 o   0.43537
  -3  14  -2     5095.69     5275.00    560.00 o   0.44446
  -2  14  -2     1168.77     1641.00    364.00 o   0.45589
  -1  14  -2     1328.03     1731.00    351.00 o   0.46948
   0  14  -2    15549.53    16228.00    892.00 o   0.48505
 -14  15  -2      403.41      792.00    298.00 o   0.50242
 -13  15  -2     5021.14     5271.00    402.00 o   0.48857
 -12  15  -2     4373.21     4696.00    361.00 o   0.47673
 -11  15  -2    10063.74     9338.00    352.00 o   0.46704
 -10  15  -2     2921.39     3037.00    286.00 o   0.45964
  -9  15  -2     1819.35     1493.00    319.00 o   0.45463
  -8  15  -2     5057.49     4496.00    484.00 o   0.45211
  -7  15  -2    18320.13    17529.00    924.00 o   0.45211
  -6  15  -2     5818.36     5753.00    577.00 o   0.45463
  -5  15  -2     1195.52     1915.00    428.00 o   0.45964
  -4  15  -2    15883.61    18430.00    938.00 o   0.46704
  -3  15  -2     1133.47      993.00    317.00 o   0.47673
  -2  15  -2     1405.90     1614.00    343.00 o   0.48857
  -1  15  -2     3524.36     3676.00    428.00 o   0.50242
   0  15  -2     1457.08     2318.00    400.00 o   0.51810
 -15  16  -2     2610.97     2603.00    498.00 o   0.53547
 -14  16  -2     5136.58     4431.00    443.00 o   0.52140
 -13  16  -2      268.45      199.00    231.00 o   0.50920
 -12  16  -2     4890.47     4315.00    675.00 o   0.49899
 -11  16  -2      772.26      808.00    287.00 o   0.49091
 -10  16  -2     3893.92     3575.00    476.00 o   0.48505
  -9  16  -2     5310.54     5366.00    532.00 o   0.48150
  -8  16  -2      545.00      253.00    311.00 o   0.48031
  -7  16  -2     2577.06     1913.00    339.00 o   0.48150
  -6  16  -2      815.31      944.00    350.00 o   0.48505
  -5  16  -2     1162.57     2184.00    480.00 o   0.49091
  -4  16  -2     1750.04     1849.00    409.00 o   0.49899
  -3  16  -2      937.85      872.00    345.00 o   0.50920
  -2  16  -2       95.05      309.00    294.00 o   0.52140
  -1  16  -2       31.58      228.00    305.00 o   0.53547
   0  16  -2     1057.02     1018.00    330.00 o   0.55125
 -16  17  -2     2983.88     4020.00    660.00 o   0.56860
 -15  17  -2      481.41      760.00    447.00 o   0.55435
 -14  17  -2      225.25      478.00    464.00 o   0.54183
 -13  17  -2     1047.19      835.00    379.00 o   0.53118
 -12  17  -2     1813.08     1742.00    443.00 o   0.52250
 -11  17  -2     1870.01     2455.00    430.00 o   0.51589
 -10  17  -2     3916.96     3721.00    608.00 o   0.51144
  -9  17  -2     4830.35     5402.00    598.00 o   0.50920
  -8  17  -2     3120.63     2983.00    511.00 o   0.50920
  -7  17  -2     2354.89     2976.00    506.00 o   0.51144
  -6  17  -2     1540.09     1892.00    421.00 o   0.51589
  -5  17  -2     8685.18     9273.00    763.00 o   0.52250
  -4  17  -2     4406.61     4485.00    573.00 o   0.53118
  -3  17  -2     1139.91     1605.00    419.00 o   0.54183
  -2  17  -2      442.97      646.00    325.00 o   0.55435
  -1  17  -2      382.83      931.00    463.00 o   0.56860
   0  17  -2      653.10      468.00    441.00 o   0.58447
 -17  18  -2      736.63     1032.00    585.00 o   0.60181
 -16  18  -2     2881.55     3052.00    491.00 o   0.58739
 -15  18  -2       30.34      504.00    348.00 o   0.57460
 -14  18  -2      798.97     1057.00    407.00 o   0.56355
 -13  18  -2      420.99      110.00    391.00 o   0.55435
 -12  18  -2     2013.21     1533.00    546.00 o   0.54708
 -11  18  -2      158.61      738.00    491.00 o   0.54183
 -10  18  -2      264.65     1177.00    518.00 o   0.53866
  -9  18  -2     2304.67     2567.00    574.00 o   0.53760
  -8  18  -2     2982.75     3041.00    925.00 o   0.53866
  -7  18  -2      459.00      306.00    378.00 o   0.54183
  -6  18  -2     1210.93      798.00    382.00 o   0.54708
  -5  18  -2     5037.29     6033.00    683.00 o   0.55435
  -4  18  -2       55.37      161.00    355.00 o   0.56355
  -3  18  -2     1484.47     1350.00    475.00 o   0.57460
  -2  18  -2      519.36      317.00    374.00 o   0.58739
  -1  18  -2     1033.69      874.00    779.00 o   0.60181
   0  18  -2     1423.95      753.00    568.00 o   0.61775
 -16  19  -2     1138.75     1967.00    551.00 o   0.60749
 -15  19  -2     1299.83      896.00    520.00 o   0.59609
 -14  19  -2     1022.18     1359.00    512.00 o   0.58642
 -13  19  -2      207.97      689.00    595.00 o   0.57857
 -12  19  -2      577.69      659.00    503.00 o   0.57261
 -11  19  -2      177.74      821.00    583.00 o   0.56860
 -10  19  -2      577.47      550.00    451.00 o   0.56659
  -9  19  -2     1951.73     2146.00    557.00 o   0.56659
  -8  19  -2      532.65      219.00    452.00 o   0.56860
  -7  19  -2     1159.17      801.00    547.00 o   0.57261
  -6  19  -2     1770.31     1550.00    541.00 o   0.57857
  -5  19  -2      761.63      528.00    422.00 o   0.58642
  -4  19  -2      744.50      937.00    431.00 o   0.59609
  -3  19  -2     1859.40     1667.00    718.00 o   0.60749
 -15  20  -2     1235.30     1433.00    558.00 o   0.61868
 -14  20  -2      762.79      362.00    526.00 o   0.61030
 -13  20  -2       94.34      313.00    533.00 o   0.60371
 -12  20  -2      209.47      311.00    584.00 o   0.59896
 -11  20  -2     1632.85     2698.00    736.00 o   0.59609
 -10  20  -2     1454.66     1650.00    530.00 o   0.59513
  -9  20  -2     1417.53     1403.00    544.00 o   0.59609
  -8  20  -2      290.61      282.00    516.00 o   0.59896
  -7  20  -2       50.87      498.00    476.00 o   0.60371
  -6  20  -2      506.77      552.00    494.00 o   0.61030
  -5  20  -2      993.21      530.00    414.00 o   0.61868
  -1   2  -1    52876.50    24216.00    553.00 o   0.07891
   0   2  -1    16013.71    40811.00   1452.00 o   0.08585
  -2   3  -1   472118.31   668905.94   5051.00 o   0.10392
  -1   3  -1   121347.24   164977.98   1556.00 o   0.10392
   0   3  -1    78537.26    72809.00    837.00 o   0.11440
  -3   4  -1   182000.56   228022.00   1353.00 o   0.13289
  -2   4  -1    12794.56    26369.00    608.00 o   0.12852
  -1   4  -1   475372.22   464997.03   5100.00 o   0.13289
   0   4  -1   265241.69   287795.00   4167.00 o   0.14522
  -4   5  -1   298918.00   310872.00   3698.00 o   0.16373
  -3   5  -1   178712.39   180368.00   1645.00 o   0.15659
  -2   5  -1    81419.27    77820.00   1081.00 o   0.15659
  -1   5  -1   128507.10   137940.00   1553.00 o   0.16373
   0   5  -1   116793.21   105349.00   1217.00 o   0.17714
  -5   6  -1    73127.75    70386.00   1177.00 o   0.19555
  -4   6  -1   255519.14   268859.00   2471.00 o   0.18657
  -3   6  -1     5273.48     4717.00    265.00 o   0.18348
  -2   6  -1   271739.84   273140.00   2839.00 o   0.18657
  -1   6  -1    71007.57    82544.00   1150.00 o   0.19555
   0   6  -1   501037.41   509479.97   2835.00 o   0.20966
  -6   7  -1    31618.46    28533.00    875.00 o   0.22794
  -5   7  -1    19491.40    18981.00    604.00 o   0.21768
  -4   7  -1   329114.91   338784.00   1907.00 o   0.21237
  -3   7  -1   114748.09   107661.00   1297.00 o   0.21237
  -2   7  -1    45119.57    46752.00    933.00 o   0.21768
  -1   7  -1    44085.41    44289.00    937.00 o   0.22794
   0   7  -1      310.76      361.00    196.00 o   0.24253
  -7   8  -1    64685.40    70668.00   1529.00 o   0.26070
  -6   8  -1   108526.99   106149.00   1840.00 o   0.24950
  -5   8  -1   110297.27   118753.99   1756.00 o   0.24253
  -4   8  -1    99084.92   104218.01   1010.00 o   0.24016
  -3   8  -1    46005.00    45174.00    903.00 o   0.24253
  -2   8  -1     3352.25     3001.00    263.00 o   0.24950
  -1   8  -1    38713.27    38713.00    912.00 o   0.26070
   0   8  -1    32641.58    35962.00   1089.00 o   0.27562
  -8   9  -1    13607.19    14427.00    500.00 o   0.29370
  -7   9  -1   185880.80   193829.00   3336.00 o   0.28178
  -6   9  -1     2288.73     2481.00    235.00 o   0.27354
  -5   9  -1     5455.51     4314.00    210.00 o   0.26933
  -4   9  -1    80990.11    75646.00   2981.00 o   0.26933
  -3   9  -1    59016.79    59031.00   1099.00 o   0.27354
  -2   9  -1    33994.29    37924.00    909.00 o   0.28178
  -1   9  -1    54699.42    51423.00   1097.00 o   0.29370
   0   9  -1    28945.58    26228.00    825.00 o   0.30888
  -9  10  -1    39094.82    36667.00    824.00 o   0.32686
  -8  10  -1     1202.28     1102.00    193.00 o   0.31438
  -7  10  -1    29626.26    30249.00    795.00 o   0.30515
  -6  10  -1    26549.95    26656.00    590.00 o   0.29948
  -5  10  -1    19715.40    21868.00    541.00 o   0.29756
  -4  10  -1    10961.15    11850.00    356.00 o   0.29948
  -3  10  -1    72061.20    73726.00   1483.00 o   0.30515
  -2  10  -1    13042.96    13015.00    559.00 o   0.31438
  -1  10  -1    38188.61    41231.00    958.00 o   0.32686
   0  10  -1      593.34      780.00    216.00 o   0.34224
 -10  11  -1     1104.17     1137.00    178.00 o   0.36014
  -9  11  -1    10479.78    10614.00    431.00 o   0.34721
  -8  11  -1    12727.52    13122.00    537.00 o   0.33719
  -7  11  -1    13919.38    14225.00    484.00 o   0.33034
  -6  11  -1     4377.99     3765.00    280.00 o   0.32686
  -5  11  -1    25765.56    26449.00    892.00 o   0.32686
  -4  11  -1     7180.32     6767.00    252.00 o   0.33034
  -3  11  -1      574.68      562.00    223.00 o   0.33719
  -2  11  -1    21773.20    22897.00    753.00 o   0.34721
  -1  11  -1    55847.94    52298.00   1154.00 o   0.36014
   0  11  -1    44784.20    43049.00   1171.00 o   0.37568
 -11  12  -1    28529.02    27897.00   1019.00 o   0.39352
 -10  12  -1     9638.20     9384.00    459.00 o   0.38022
  -9  12  -1    14162.84    14499.00    615.00 o   0.36954
  -8  12  -1     2077.90     2766.00    257.00 o   0.36173
  -7  12  -1    15073.39    14847.00    435.00 o   0.35695
  -6  12  -1    11078.81    11087.00    417.00 o   0.35535
  -5  12  -1     2008.63     1523.00    168.00 o   0.35695
  -4  12  -1    13205.87    14335.00    617.00 o   0.36173
  -3  12  -1    52082.97    54235.00   1166.00 o   0.36954
  -2  12  -1    10564.47    11384.00    573.00 o   0.38022
  -1  12  -1     5486.36     4894.00    460.00 o   0.39352
   0  12  -1     6422.45     7254.00    581.00 o   0.40918
 -12  13  -1     7395.59     6675.00    554.00 o   0.42696
 -11  13  -1     1365.18     1155.00    216.00 o   0.41335
 -10  13  -1     3331.43     2474.00    250.00 o   0.40214
  -9  13  -1    15272.34    17000.00    561.00 o   0.39352
  -8  13  -1    31872.27    34458.00    736.00 o   0.38766
  -7  13  -1    11917.48    12013.00    518.00 o   0.38470
  -6  13  -1    11109.35    10989.00    427.00 o   0.38470
  -5  13  -1    12164.45    11694.00    479.00 o   0.38766
  -4  13  -1    11727.97    12058.00    648.00 o   0.39352
  -3  13  -1    45192.18    47437.00   2048.00 o   0.40214
  -2  13  -1    16035.17    14342.00   1825.00 o   0.41335
  -1  13  -1    13550.97    14982.00    935.00 o   0.42696
   0  13  -1    42557.44    43587.00   1367.00 o   0.44273
 -13  14  -1     3564.90     3333.00    349.00 o   0.46046
 -12  14  -1     2760.25     2515.00    266.00 o   0.44659
 -11  14  -1     5925.51     6591.00    371.00 o   0.43492
 -10  14  -1     3075.25     2941.00    261.00 o   0.42562
  -9  14  -1     7086.06     6477.00    362.00 o   0.41885
  -8  14  -1    16107.99    15601.00    703.00 o   0.41473
  -7  14  -1     3884.68     3344.00    304.00 o   0.41335
  -6  14  -1     3393.68     2759.00    327.00 o   0.41473
  -5  14  -1    29372.26    31893.00   1381.00 o   0.41885
  -4  14  -1    24232.96    23605.00   1219.00 o   0.42562
  -3  14  -1    24575.40    27893.00   1139.00 o   0.43492
  -2  14  -1     1773.92     2278.00    433.00 o   0.44659
  -1  14  -1     3142.23     2637.00    559.00 o   0.46046
   0  14  -1      657.46     1160.00    370.00 o   0.47632
 -14  15  -1     1115.84     1198.00    343.00 o   0.49400
 -13  15  -1     6712.60     6457.00    528.00 o   0.47991
 -12  15  -1     1754.99     1665.00    232.00 o   0.46785
 -11  15  -1      715.18      532.00    195.00 o   0.45797
 -10  15  -1     7667.84     8709.00    412.00 o   0.45041
  -9  15  -1     8724.49     8676.00    515.00 o   0.44531
  -8  15  -1    14100.30    13048.00    578.00 o   0.44273
  -7  15  -1    13721.64    12381.00    515.00 o   0.44273
  -6  15  -1    49981.09    51844.00   1751.00 o   0.44531
  -5  15  -1    20909.29    23139.00   1223.00 o   0.45041
  -4  15  -1    25834.93    30880.00   1663.00 o   0.45797
  -3  15  -1      818.83      973.00    361.00 o   0.46785
  -2  15  -1     1017.11      669.00    355.00 o   0.47991
  -1  15  -1     1921.83      968.00    416.00 o   0.49400
   0  15  -1     2600.66     3383.00    509.00 o   0.50994
 -15  16  -1     2269.02     2005.00    471.00 o   0.52757
 -14  16  -1     6597.49     6793.00    800.00 o   0.51329
 -13  16  -1     1723.42     1849.00    372.00 o   0.50089
 -12  16  -1     3673.84     2941.00    367.00 o   0.49051
 -11  16  -1     7525.35     7989.00    508.00 o   0.48229
 -10  16  -1     4665.50     4438.00    275.00 o   0.47632
  -9  16  -1     4299.89     4033.00    365.00 o   0.47271
  -8  16  -1    12698.65    11965.00    541.00 o   0.47150
  -7  16  -1     4534.52     3655.00    324.00 o   0.47271
  -6  16  -1     6500.94     5462.00    810.00 o   0.47632
  -5  16  -1     2019.39     2032.00    649.00 o   0.48229
  -4  16  -1      656.26      256.00    474.00 o   0.49051
  -3  16  -1     1654.43     2151.00    510.00 o   0.50089
  -2  16  -1       86.89      633.00    396.00 o   0.51329
  -1  16  -1     1112.03      722.00    390.00 o   0.52757
   0  16  -1     3288.88     2929.00    624.00 o   0.54358
 -16  17  -1      881.78      749.00    383.00 o   0.56117
 -15  17  -1      915.63      683.00    378.00 o   0.54673
 -14  17  -1      817.27      984.00    411.00 o   0.53403
 -13  17  -1     2794.71     1939.00    459.00 o   0.52322
 -12  17  -1      934.89      988.00    410.00 o   0.51440
 -11  17  -1     3083.84     3567.00    416.00 o   0.50769
 -10  17  -1      900.92      830.00    289.00 o   0.50317
  -9  17  -1      646.56      713.00    296.00 o   0.50089
  -8  17  -1     2567.88     3014.00    346.00 o   0.50089
  -7  17  -1      711.97      665.00    456.00 o   0.50317
  -6  17  -1     1658.99      938.00    546.00 o   0.50769
  -5  17  -1     1738.13     1591.00    577.00 o   0.51440
  -4  17  -1     1390.84     1192.00    593.00 o   0.52322
  -3  17  -1      983.89     1180.00    488.00 o   0.53403
  -2  17  -1      288.68      895.00    380.00 o   0.54673
  -1  17  -1      753.63      944.00    510.00 o   0.56117
   0  17  -1     1257.14     1807.00    626.00 o   0.57724
 -17  18  -1      871.71     1274.00    594.00 o   0.59480
 -16  18  -1       42.93      213.00    449.00 o   0.58021
 -15  18  -1      631.06      739.00    545.00 o   0.56725
 -14  18  -1     1536.98     2173.00    553.00 o   0.55606
 -13  18  -1      387.50      134.00    353.00 o   0.54673
 -12  18  -1      236.35      328.00    297.00 o   0.53936
 -11  18  -1      146.10      387.00    342.00 o   0.53403
 -10  18  -1     2587.76     2778.00    570.00 o   0.53081
  -9  18  -1     1767.11     1866.00    616.00 o   0.52973
  -8  18  -1     5043.69     5237.00    872.00 o   0.53081
  -7  18  -1     2051.76     1769.00    552.00 o   0.53403
  -6  18  -1     2090.27     1404.00    606.00 o   0.53936
  -5  18  -1      224.42      531.00    577.00 o   0.54673
  -4  18  -1      657.44     2219.00    883.00 o   0.55606
  -3  18  -1      832.27      931.00    616.00 o   0.56725
  -2  18  -1      854.50      758.00    500.00 o   0.58021
  -1  18  -1      108.95      578.00    473.00 o   0.59480
   0  18  -1      122.55      289.00    452.00 o   0.61092
 -17  19  -1      124.57       97.00    486.00 o   0.61372
 -16  19  -1      217.97      560.00    507.00 o   0.60054
 -15  19  -1      169.35        4.00    432.00 o   0.58901
 -14  19  -1      190.84       98.00    468.00 o   0.57922
 -13  19  -1      779.62     1206.00    526.00 o   0.57127
 -12  19  -1     1620.54     1685.00    764.00 o   0.56523
 -11  19  -1     1162.39      875.00    497.00 o   0.56117
 -10  19  -1     1208.16      898.00    419.00 o   0.55913
  -9  19  -1      365.43      393.00    418.00 o   0.55913
  -8  19  -1     1635.13     1155.00    536.00 o   0.56117
  -7  19  -1     1293.56      507.00    588.00 o   0.56523
  -6  19  -1     1013.45      626.00    624.00 o   0.57127
  -5  19  -1     1155.38     1284.00    565.00 o   0.57922
  -4  19  -1     2810.84     2817.00    745.00 o   0.58901
  -3  19  -1      498.43      856.00    624.00 o   0.60054
  -2  19  -1      317.17      268.00    601.00 o   0.61372
 -15  20  -1      944.10      778.00    629.00 o   0.61186
 -14  20  -1     2593.23     2702.00    788.00 o   0.60339
 -13  20  -1      573.58     1262.00    713.00 o   0.59672
 -12  20  -1     1183.22     1124.00    545.00 o   0.59191
 -11  20  -1       82.27      739.00    523.00 o   0.58901
 -10  20  -1      164.98      158.00    446.00 o   0.58803
  -9  20  -1      139.72      254.00    490.00 o   0.58901
  -8  20  -1     1200.79     1177.00    496.00 o   0.59191
  -7  20  -1      673.25      835.00    470.00 o   0.59672
  -6  20  -1       51.67        4.00    468.00 o   0.60339
  -5  20  -1      758.82      616.00    439.00 o   0.61186
 -11  21  -1      225.88      482.00    475.00 o   0.61744
 -10  21  -1      810.28      824.00    536.00 o   0.61744
  -2   3   0   809132.00  1073268.00   2913.00 o   0.08946
  -1   3   0   199694.27   122363.00   1162.00 o   0.08946
   0   3   0    45304.98    24158.00    446.00 o   0.10144
  -3   4   0    63547.77    66134.00    869.00 o   0.12191
  -2   4   0   199202.50   207863.98   1633.00 o   0.11713
  -1   4   0   352856.06   364463.00   2369.00 o   0.12191
   0   4   0   378892.25   392520.00   3814.00 o   0.13525
  -4   5   0     1876.00     2419.00    244.00 o   0.15495
  -3   5   0   245222.13   251640.94   1492.00 o   0.14739
  -2   5   0    47832.08    51311.00    619.00 o   0.14739
  -1   5   0   886221.50   886499.00   3742.00 o   0.15495
   0   5   0    46630.22    47281.00    733.00 o   0.16906
  -5   6   0   313552.69   298011.00   2266.00 o   0.18826
  -4   6   0   160741.69   172803.98   1736.00 o   0.17892
  -3   6   0   188590.31   194060.00   1207.00 o   0.17570
  -2   6   0   224275.03   229075.03   2372.00 o   0.17892
  -1   6   0    12166.11    13080.00    285.00 o   0.18826
   0   6   0    38366.34    45169.00    850.00 o   0.20288
  -6   7   0     3360.18     4248.00    240.00 o   0.22172
  -5   7   0    77376.67    82683.00   1069.00 o   0.21116
  -4   7   0    58709.70    63605.00    749.00 o   0.20567
  -3   7   0   102013.27    97649.00   1003.00 o   0.20567
  -2   7   0   139825.53   142376.00   1137.00 o   0.21116
  -1   7   0    21488.54    18598.00    430.00 o   0.22172
   0   7   0   224737.97   244582.95   1643.00 o   0.23669
  -7   8   0   250336.02   249411.02   2305.00 o   0.25528
  -6   8   0    27889.74    36681.00    720.00 o   0.24383
  -5   8   0   822994.25   844759.94   7816.00 o   0.23669
  -4   8   0    29983.62    38950.00    600.00 o   0.23426
  -3   8   0    98998.01   108356.01    908.00 o   0.23669
  -2   8   0    53972.10    67767.00    821.00 o   0.24383
  -1   8   0     9932.51     8818.00    320.00 o   0.25528
   0   8   0      588.30      432.00    161.00 o   0.27050
  -8   9   0    14072.51    20867.00    545.00 o   0.28890
  -7   9   0       15.57       75.00    141.00 o   0.27677
  -6   9   0   333806.22   354419.00   5030.00 o   0.26838
  -5   9   0    13635.82    11646.00    366.00 o   0.26408
  -4   9   0   110113.60   104200.99   1048.00 o   0.26408
  -3   9   0     7447.13     7959.00    278.00 o   0.26838
  -2   9   0    49858.23    49016.00    784.00 o   0.27677
  -1   9   0       18.82      400.00    152.00 o   0.28890
   0   9   0      677.85      608.00    167.00 o   0.30431
  -9  10   0    38033.47    33803.00    771.00 o   0.32255
  -8  10   0     1581.14     1434.00    193.00 o   0.30990
  -7  10   0    40221.83    37343.00    800.00 o   0.30053
  -6  10   0    15868.15    17336.00    481.00 o   0.29477
  -5  10   0    22573.18    23073.00    541.00 o   0.29283
  -4  10   0    25516.80    20264.00    478.00 o   0.29477
  -3  10   0     5936.70     6642.00    268.00 o   0.30053
  -2  10   0     8071.76     6983.00    321.00 o   0.30990
  -1  10   0    38614.53    47530.00    854.00 o   0.32255
   0  10   0    47869.25    43171.00    805.00 o   0.33813
 -10  11   0     3568.09     4325.00    325.00 o   0.35624
  -9  11   0    17780.13    14844.00    528.00 o   0.34316
  -8  11   0    36384.03    38211.00   1665.00 o   0.33302
  -7  11   0    34260.98    35529.00    812.00 o   0.32608
  -6  11   0    18248.90    19373.00    610.00 o   0.32255
  -5  11   0    19368.08    17518.00    973.00 o   0.32255
  -4  11   0    20001.06    23418.00    538.00 o   0.32608
  -3  11   0    64575.03    66992.99    995.00 o   0.33302
  -2  11   0      911.06      967.00    165.00 o   0.34316
  -1  11   0    14250.11    12910.00    467.00 o   0.35624
   0  11   0       77.17      323.00    176.00 o   0.37194
 -11  12   0    45232.68    44619.00   1198.00 o   0.38995
 -10  12   0   103205.88    98673.00   1508.00 o   0.37652
  -9  12   0     4615.74     5644.00    385.00 o   0.36574
  -8  12   0    18958.50    16922.00    598.00 o   0.35784
  -7  12   0     8502.20     8480.00    409.00 o   0.35301
  -6  12   0    22471.48    22390.00    620.00 o   0.35139
  -5  12   0    11798.22    14091.00    492.00 o   0.35301
  -4  12   0        8.65      315.00    150.00 o   0.35784
  -3  12   0     6674.30     6845.00    279.00 o   0.36574
  -2  12   0    75554.48    74642.00   1008.00 o   0.37652
  -1  12   0       12.44       19.00    156.00 o   0.38995
   0  12   0      676.54      711.00    203.00 o   0.40575
 -12  13   0    26473.60    27135.00    857.00 o   0.42367
 -11  13   0     4351.10     4333.00    449.00 o   0.40996
 -10  13   0    21806.05    21830.00   1065.00 o   0.39864
  -9  13   0    18625.89    19026.00    694.00 o   0.38995
  -8  13   0    11820.27    13285.00    549.00 o   0.38404
  -7  13   0    21308.60    20263.00    615.00 o   0.38105
  -6  13   0        0.40       44.00    149.00 o   0.38105
  -5  13   0     2422.23     1908.00    230.00 o   0.38404
  -4  13   0   282542.00   294279.03   2082.00 o   0.38995
  -3  13   0    36332.85    35108.00    785.00 o   0.39864
  -2  13   0    39427.00    40299.00    941.00 o   0.40996
  -1  13   0     5003.01     4517.00    320.00 o   0.42367
   0  13   0    14183.98    12431.00    935.00 o   0.43956
 -13  14   0    15377.22    15336.00    705.00 o   0.45741
 -12  14   0    22300.55    23658.00   1079.00 o   0.44345
 -11  14   0     1316.80     1246.00    333.00 o   0.43169
 -10  14   0     8936.47     8892.00    509.00 o   0.42232
  -9  14   0     3026.08     2796.00    297.00 o   0.41550
  -8  14   0     1301.11     1203.00    225.00 o   0.41135
  -7  14   0    11423.81    10757.00    465.00 o   0.40996
  -6  14   0    21781.17    23328.00    652.00 o   0.41135
  -5  14   0      647.99      555.00    154.00 o   0.41550
  -4  14   0     2456.14     2797.00    304.00 o   0.42232
  -3  14   0     3702.85     4610.00    390.00 o   0.43169
  -2  14   0     5063.31     4716.00    346.00 o   0.44345
  -1  14   0     6643.44     5874.00    295.00 o   0.45741
   0  14   0    10940.13    11824.00    782.00 o   0.47338
 -14  15   0     9230.28     8518.00    692.00 o   0.49116
 -13  15   0       46.04      560.00    314.00 o   0.47699
 -12  15   0    12508.99    10921.00    703.00 o   0.46485
 -11  15   0     2206.37     1998.00    260.00 o   0.45490
 -10  15   0    19560.49    19753.00    689.00 o   0.44730
  -9  15   0      394.76      371.00    192.00 o   0.44216
  -8  15   0     2566.53     2621.00    256.00 o   0.43956
  -7  15   0     8623.76     8312.00    408.00 o   0.43956
  -6  15   0     2744.92     2532.00    228.00 o   0.44216
  -5  15   0    30507.41    32624.00   1047.00 o   0.44730
  -4  15   0      243.55      397.00    137.00 o   0.45490
  -3  15   0     6434.22     7259.00    715.00 o   0.46485
  -2  15   0       77.22       72.00    296.00 o   0.47699
  -1  15   0     1209.91      357.00    333.00 o   0.49116
   0  15   0     6068.56     5829.00    710.00 o   0.50719
 -15  16   0      336.01      336.00    345.00 o   0.52491
 -14  16   0     2007.03     1849.00    423.00 o   0.51056
 -13  16   0     5144.34     5893.00    591.00 o   0.49809
 -12  16   0    19851.95    21051.00    859.00 o   0.48765
 -11  16   0     1228.07     1737.00    272.00 o   0.47938
 -10  16   0       31.51      304.00    206.00 o   0.47338
  -9  16   0     1842.32     2431.00    264.00 o   0.46974
  -8  16   0     1335.46     1213.00    231.00 o   0.46852
  -7  16   0      837.22      656.00    182.00 o   0.46974
  -6  16   0    17496.01    16707.00    780.00 o   0.47338
  -5  16   0      899.13      869.00    223.00 o   0.47938
  -4  16   0       74.43      255.00    267.00 o   0.48765
  -3  16   0      253.06      593.00    310.00 o   0.49809
  -2  16   0     2161.60     3061.00    571.00 o   0.51056
  -1  16   0     5854.08     4838.00    492.00 o   0.52491
   0  16   0      489.75      646.00    526.00 o   0.54100
 -16  17   0     1274.76     2390.00    660.00 o   0.55868
 -15  17   0      532.14      691.00    375.00 o   0.54416
 -14  17   0      797.02     1427.00    796.00 o   0.53141
 -13  17   0      677.41      906.00    385.00 o   0.52054
 -12  17   0       99.01      732.00    335.00 o   0.51168
 -11  17   0        8.06      209.00    312.00 o   0.50493
 -10  17   0     3008.00     3389.00    401.00 o   0.50038
  -9  17   0     1641.15     1908.00    282.00 o   0.49809
  -8  17   0     7239.63     5826.00    590.00 o   0.49809
  -7  17   0      631.48      496.00    308.00 o   0.50038
  -6  17   0       61.84     1037.00    565.00 o   0.50493
  -5  17   0     1175.19     1171.00    440.00 o   0.51168
  -4  17   0      666.40     1055.00    538.00 o   0.52054
  -3  17   0        9.55      573.00    464.00 o   0.53141
  -2  17   0       53.51      105.00    455.00 o   0.54416
  -1  17   0      671.85     1110.00    465.00 o   0.55868
   0  17   0     2329.89     3337.00    782.00 o   0.57481
 -17  18   0      271.10      765.00    552.00 o   0.59244
 -16  18   0        9.66      662.00    542.00 o   0.57779
 -15  18   0     4532.93     4463.00    619.00 o   0.56478
 -14  18   0      319.91      536.00    390.00 o   0.55354
 -13  18   0     1490.35     1735.00    456.00 o   0.54416
 -12  18   0      220.79      521.00    390.00 o   0.53676
 -11  18   0      448.99      418.00    325.00 o   0.53141
 -10  18   0        2.89      286.00    364.00 o   0.52817
  -9  18   0     5507.13     4827.00    764.00 o   0.52709
  -8  18   0        7.27      127.00    530.00 o   0.52817
  -7  18   0       60.26        1.00    449.00 o   0.53141
  -6  18   0     3674.66     4566.00    866.00 o   0.53676
  -5  18   0      269.88      550.00    549.00 o   0.54416
  -4  18   0       45.02      176.00    445.00 o   0.55354
  -3  18   0     6109.22     6910.00    961.00 o   0.56478
  -2  18   0       15.68        0.00    656.00 o   0.57779
  -1  18   0      196.41      640.00    517.00 o   0.59244
   0  18   0      103.57       56.00    603.00 o   0.60863
 -17  19   0     1630.03     3184.00    790.00 o   0.61144
 -16  19   0      148.30      196.00    494.00 o   0.59821
 -15  19   0      165.41      479.00    538.00 o   0.58663
 -14  19   0     3405.73     5819.00    731.00 o   0.57680
 -13  19   0        1.00      424.00    539.00 o   0.56882
 -12  19   0       22.56       26.00    519.00 o   0.56275
 -11  19   0      117.97      459.00    502.00 o   0.55868
 -10  19   0     6703.59     7221.00   1006.00 o   0.55663
  -9  19   0     3051.93     3267.00    851.00 o   0.55663
  -8  19   0      642.69      647.00    584.00 o   0.55868
  -7  19   0     2962.25     3030.00    702.00 o   0.56275
  -6  19   0     3213.05     3201.00    788.00 o   0.56882
  -5  19   0      701.49     1051.00    546.00 o   0.57680
  -4  19   0     2673.58     4361.00    928.00 o   0.58663
  -3  19   0      323.45      814.00    531.00 o   0.59821
  -2  19   0      213.14      970.00    490.00 o   0.61144
 -15  20   0      406.16     1416.00    842.00 o   0.60957
 -14  20   0        4.04      411.00    472.00 o   0.60107
 -13  20   0     1675.65     1629.00    618.00 o   0.59437
 -12  20   0       33.32      282.00    502.00 o   0.58954
 -11  20   0      198.88        0.00    549.00 o   0.58663
 -10  20   0        0.01       32.00    468.00 o   0.58565
  -9  20   0      400.85      295.00    478.00 o   0.58663
  -8  20   0       20.27      691.00    608.00 o   0.58954
  -7  20   0     1095.54     1566.00    535.00 o   0.59437
  -6  20   0      677.79     1164.00    640.00 o   0.60107
  -5  20   0      239.26       40.00    629.00 o   0.60957
 -12  21   0        9.14      419.00    647.00 o   0.61702
 -11  21   0       34.77      271.00    528.00 o   0.61517
 -10  21   0        0.83      328.00    571.00 o   0.61517
  -9  21   0      209.46      567.00    568.00 o   0.61702
  -1   2   1    53196.90    23494.00    494.00 o   0.07891
   0   2   1    14850.23    42041.00   2085.00 o   0.08585
  -2   3   1   473112.88   653622.00   3982.00 o   0.10392
  -1   3   1   127136.54   175505.00   2349.00 o   0.10392
   0   3   1    75942.48    71296.00   1122.00 o   0.11440
  -3   4   1   178135.66   213494.00   2289.00 o   0.13289
  -2   4   1    13171.54    26733.00    749.00 o   0.12852
  -1   4   1   469944.63   459590.00   3713.00 o   0.13289
   0   4   1   261404.73   284041.00   2735.00 o   0.14522
  -4   5   1   300143.03   311839.97   1678.00 o   0.16373
  -3   5   1   183203.27   180164.00   1317.00 o   0.15659
  -2   5   1    80152.41    75965.00    946.00 o   0.15659
  -1   5   1   130030.58   138105.00   1529.00 o   0.16373
   0   5   1   115644.51   108534.00    910.00 o   0.17714
  -5   6   1    73303.36    71100.00    816.00 o   0.19555
  -4   6   1   254090.58   266102.00   1615.00 o   0.18657
  -3   6   1     5228.20     4501.00    240.00 o   0.18348
  -2   6   1   271846.03   268822.00   2224.00 o   0.18657
  -1   6   1    67683.14    73757.99   1505.00 o   0.19555
   0   6   1   503344.59   523715.97   2783.00 o   0.20966
  -6   7   1    33363.02    30864.00    596.00 o   0.22794
  -5   7   1    19586.52    19204.00    479.00 o   0.21768
  -4   7   1   330395.25   340566.00   1937.00 o   0.21237
  -3   7   1   109729.71   100913.99   1290.00 o   0.21237
  -2   7   1    45195.55    46434.00   1016.00 o   0.21768
  -1   7   1    42264.34    41607.00    801.00 o   0.22794
   0   7   1      569.67      639.00    132.00 o   0.24253
  -7   8   1    64596.10    73348.00    971.00 o   0.26070
  -6   8   1   108177.37   108851.02   1100.00 o   0.24950
  -5   8   1   109597.23   117072.00   1127.00 o   0.24253
  -4   8   1    97170.02   100546.99   1231.00 o   0.24016
  -3   8   1    44893.24    45143.00   1020.00 o   0.24253
  -2   8   1     3168.45     3218.00    193.00 o   0.24950
  -1   8   1    39151.21    37908.00    633.00 o   0.26070
   0   8   1    32976.46    37432.00    701.00 o   0.27562
  -8   9   1    13194.37    14040.00    455.00 o   0.29370
  -7   9   1   188652.42   199576.02   2145.00 o   0.28178
  -6   9   1     1941.98     1589.00    182.00 o   0.27354
  -5   9   1     5261.39     4553.00    276.00 o   0.26933
  -4   9   1    82082.35    83387.00   1243.00 o   0.26933
  -3   9   1    60210.29    62601.01   1176.00 o   0.27354
  -2   9   1    33140.18    35494.00   1328.00 o   0.28178
  -1   9   1    55720.47    52450.00    808.00 o   0.29370
   0   9   1    28071.70    24700.00    609.00 o   0.30888
  -9  10   1    39477.11    38482.00    891.00 o   0.32686
  -8  10   1     1527.30     1701.00    171.00 o   0.31438
  -7  10   1    29238.77    29477.00    669.00 o   0.30515
  -6  10   1    27200.71    27271.00    619.00 o   0.29948
  -5  10   1    20577.34    22529.00    669.00 o   0.29756
  -4  10   1    10851.29    11301.00    433.00 o   0.29948
  -3  10   1    73017.98    72305.00   1365.00 o   0.30515
  -2  10   1    13047.82    14093.00    422.00 o   0.31438
  -1  10   1    37032.02    40144.00    719.00 o   0.32686
   0  10   1      531.71      765.00    159.00 o   0.34224
 -10  11   1     1069.38     1214.00    214.00 o   0.36014
  -9  11   1    10256.95    10499.00    403.00 o   0.34721
  -8  11   1    13122.93    14177.00    476.00 o   0.33719
  -7  11   1    13648.85    13658.00    485.00 o   0.33034
  -6  11   1     4164.13     3987.00    332.00 o   0.32686
  -5  11   1    25821.75    28536.00    724.00 o   0.32686
  -4  11   1     7323.35     7491.00    396.00 o   0.33034
  -3  11   1      508.84      474.00    158.00 o   0.33719
  -2  11   1    22545.82    23179.00    546.00 o   0.34721
  -1  11   1    54778.02    52986.00    875.00 o   0.36014
   0  11   1    43941.50    43075.00    908.00 o   0.37568
 -11  12   1    28407.39    30165.00    812.00 o   0.39352
 -10  12   1     9571.75    10214.00    481.00 o   0.38022
  -9  12   1    13383.41    13203.00    498.00 o   0.36954
  -8  12   1     1964.07     1778.00    256.00 o   0.36173
  -7  12   1    15022.95    14943.00    576.00 o   0.35695
  -6  12   1    10899.51    10734.00    482.00 o   0.35535
  -5  12   1     2064.60     1702.00    228.00 o   0.35695
  -4  12   1    13738.46    13991.00    600.00 o   0.36173
  -3  12   1    53147.99    52986.00    947.00 o   0.36954
  -2  12   1    10502.67    12057.00    422.00 o   0.38022
  -1  12   1     5425.10     5065.00    328.00 o   0.39352
   0  12   1     6928.50     7109.00    418.00 o   0.40918
 -12  13   1     7327.63     8216.00    478.00 o   0.42696
 -11  13   1     1129.13      922.00    202.00 o   0.41335
 -10  13   1     3111.23     1532.00    239.00 o   0.40214
  -9  13   1    15269.42    15235.00    873.00 o   0.39352
  -8  13   1    32152.77    35689.00    961.00 o   0.38766
  -7  13   1    11606.95    12334.00    576.00 o   0.38470
  -6  13   1    10800.03    11326.00    533.00 o   0.38470
  -5  13   1    12356.56    13155.00    650.00 o   0.38766
  -4  13   1    11794.37    12097.00    559.00 o   0.39352
  -3  13   1    46377.91    49560.00   1142.00 o   0.40214
  -2  13   1    16113.61    16321.00   1005.00 o   0.41335
  -1  13   1    13428.22    13704.00    925.00 o   0.42696
   0  13   1    42554.55    47267.00   1048.00 o   0.44273
 -13  14   1     3590.36     3328.00    335.00 o   0.46046
 -12  14   1     2681.03     2196.00    320.00 o   0.44659
 -11  14   1     6125.64     6337.00    445.00 o   0.43492
 -10  14   1     3159.77     2269.00    409.00 o   0.42562
  -9  14   1     7074.75     5437.00    460.00 o   0.41885
  -8  14   1    15836.87    15804.00    643.00 o   0.41473
  -7  14   1     3836.17     2694.00    284.00 o   0.41335
  -6  14   1     3477.75     3506.00    312.00 o   0.41473
  -5  14   1    30027.80    30418.00    855.00 o   0.41885
  -4  14   1    24703.22    24798.00   1243.00 o   0.42562
  -3  14   1    24392.16    23361.00   1094.00 o   0.43492
  -2  14   1     1569.05     1181.00    199.00 o   0.44659
  -1  14   1     3269.91     3539.00    349.00 o   0.46046
   0  14   1      703.52     1477.00    306.00 o   0.47632
 -14  15   1     1078.40     1569.00    309.00 o   0.49400
 -13  15   1     6851.02     7471.00    501.00 o   0.47991
 -12  15   1     1781.69     1965.00    344.00 o   0.46785
 -11  15   1      725.49      565.00    245.00 o   0.45797
 -10  15   1     7705.51     8059.00    574.00 o   0.45041
  -9  15   1     9010.62     8564.00    653.00 o   0.44531
  -8  15   1    14254.93    13010.00    577.00 o   0.44273
  -7  15   1    13731.86    12823.00    572.00 o   0.44273
  -6  15   1    49419.96    51913.00   1157.00 o   0.44531
  -5  15   1    20625.67    21713.00    761.00 o   0.45041
  -4  15   1    25750.43    25895.00    823.00 o   0.45797
  -3  15   1      761.77      537.00    155.00 o   0.46785
  -2  15   1      976.24      700.00    258.00 o   0.47991
  -1  15   1     1903.62     2042.00    357.00 o   0.49400
   0  15   1     2574.06     2869.00    470.00 o   0.50994
 -15  16   1     2285.58     1255.00    412.00 o   0.52757
 -14  16   1     6524.44     6950.00    821.00 o   0.51329
 -13  16   1     1624.23     1998.00    356.00 o   0.50089
 -12  16   1     3675.16     3962.00    392.00 o   0.49051
 -11  16   1     7764.18     8248.00    559.00 o   0.48229
 -10  16   1     4812.27     4111.00    569.00 o   0.47632
  -9  16   1     4166.55     3696.00    358.00 o   0.47271
  -8  16   1    12458.01    11834.00    582.00 o   0.47150
  -7  16   1     4417.48     5598.00    587.00 o   0.47271
  -6  16   1     6573.25     6767.00    563.00 o   0.47632
  -5  16   1     1844.62     1712.00    252.00 o   0.48229
  -4  16   1      631.59      607.00    260.00 o   0.49051
  -3  16   1     1543.05     1143.00    338.00 o   0.50089
  -2  16   1       87.88      382.00    266.00 o   0.51329
  -1  16   1     1094.89     1801.00    632.00 o   0.52757
   0  16   1     3319.19     2368.00   1287.00 o   0.54358
 -16  17   1      857.42     1656.00    663.00 o   0.56117
 -15  17   1      889.14     1351.00    537.00 o   0.54673
 -14  17   1      893.54     1013.00    516.00 o   0.53403
 -13  17   1     2830.77     2198.00    493.00 o   0.52322
 -12  17   1      978.02     1157.00    366.00 o   0.51440
 -11  17   1     3147.15     4121.00    419.00 o   0.50769
 -10  17   1      889.86      568.00    300.00 o   0.50317
  -9  17   1      666.05      977.00    357.00 o   0.50089
  -8  17   1     2468.50     3727.00    626.00 o   0.50089
  -7  17   1      629.90      538.00    251.00 o   0.50317
  -6  17   1     1655.65     1968.00    377.00 o   0.50769
  -5  17   1     1734.31     2411.00    390.00 o   0.51440
  -4  17   1     1346.19     1424.00    511.00 o   0.52322
  -3  17   1     1018.24     1015.00    442.00 o   0.53403
  -2  17   1      277.36      622.00    652.00 o   0.54673
  -1  17   1      800.11        3.00    555.00 o   0.56117
   0  17   1     1235.20     1250.00    623.00 o   0.57724
 -17  18   1      870.77     1444.00    623.00 o   0.59480
 -16  18   1       47.30       41.00    563.00 o   0.58021
 -15  18   1      619.85     1280.00    661.00 o   0.56725
 -14  18   1     1526.79     1833.00    453.00 o   0.55606
 -13  18   1      347.87      169.00    338.00 o   0.54673
 -12  18   1      235.32      648.00    407.00 o   0.53936
 -11  18   1      129.61      367.00    381.00 o   0.53403
 -10  18   1     2513.86     3324.00    511.00 o   0.53081
  -9  18   1     1811.00     1219.00    336.00 o   0.52973
  -8  18   1     5115.90     6043.00    628.00 o   0.53081
  -7  18   1     2107.10     3405.00    735.00 o   0.53403
  -6  18   1     2041.08     1759.00    531.00 o   0.53936
  -5  18   1      214.26      280.00    451.00 o   0.54673
  -4  18   1      666.23      221.00    517.00 o   0.55606
  -3  18   1      801.54      404.00    488.00 o   0.56725
  -2  18   1      803.30      849.00    497.00 o   0.58021
  -1  18   1      109.23      493.00    449.00 o   0.59480
   0  18   1      127.35      827.00    531.00 o   0.61092
 -17  19   1      114.29      510.00    475.00 o   0.61372
 -16  19   1      242.72     1357.00    793.00 o   0.60054
 -15  19   1      181.30      476.00    550.00 o   0.58901
 -14  19   1      194.03      695.00    478.00 o   0.57922
 -13  19   1      788.22     1148.00    426.00 o   0.57127
 -12  19   1     1625.66     1646.00    469.00 o   0.56523
 -11  19   1     1088.72     1816.00    568.00 o   0.56117
 -10  19   1     1179.52     3341.00    819.00 o   0.55913
  -9  19   1      382.99       43.00    457.00 o   0.55913
  -8  19   1     1703.31     2388.00    722.00 o   0.56117
  -7  19   1     1347.95     1123.00    540.00 o   0.56523
  -6  19   1      974.94      655.00    404.00 o   0.57127
  -5  19   1     1123.61     1763.00    554.00 o   0.57922
  -4  19   1     2821.95     4327.00    898.00 o   0.58901
  -3  19   1      488.30     1087.00    628.00 o   0.60054
  -2  19   1      336.64      749.00    542.00 o   0.61372
 -15  20   1      976.46     1575.00   1574.00 o   0.61186
 -14  20   1     2591.98     2919.00   1198.00 o   0.60339
 -13  20   1      545.42      766.00    558.00 o   0.59672
 -12  20   1     1160.75      608.00    535.00 o   0.59191
 -11  20   1       73.54      796.00    628.00 o   0.58901
 -10  20   1      191.26      685.00    486.00 o   0.58803
  -9  20   1      150.38       64.00    513.00 o   0.58901
  -8  20   1     1223.99     1680.00    661.00 o   0.59191
  -7  20   1      658.31      213.00    646.00 o   0.59672
  -6  20   1       53.10      668.00    539.00 o   0.60339
  -5  20   1      782.79      345.00    542.00 o   0.61186
 -11  21   1      214.85      664.00    632.00 o   0.61744
 -10  21   1      774.67      739.00    514.00 o   0.61744
   0   1   2  1292828.88  1259952.88   7303.00 o   0.11105
  -1   2   2  1559645.75  1499223.00   8464.00 o   0.12091
   0   2   2  1434971.00  1329670.00   5434.00 o   0.12555
  -2   3   2   418446.63   414912.00   2664.00 o   0.13854
  -1   3   2   466101.84   500956.00   4296.00 o   0.13854
   0   3   2   209183.98   235401.98   3957.00 o   0.14656
  -3   4   2   140433.91   159897.00   1716.00 o   0.16141
  -2   4   2   192755.23   212472.00   2589.00 o   0.15783
  -1   4   2    47497.90    38582.00    850.00 o   0.16141
   0   4   2    46746.53    54320.00    660.00 o   0.17170
  -4   5   2    74097.27    68055.00   1095.00 o   0.18761
  -3   5   2   203405.95   232397.02   1728.00 o   0.18142
  -2   5   2   453352.78   444210.00   5419.00 o   0.18142
  -1   5   2    73114.98    76232.01   1675.00 o   0.18761
   0   5   2    11671.40     7507.00    318.00 o   0.19943
  -5   6   2   255614.09   263358.97   1992.00 o   0.21594
  -4   6   2    38785.00    34403.00    730.00 o   0.20785
  -3   6   2   207180.73   214872.97   2833.00 o   0.20508
  -2   6   2    26438.24    21063.00    493.00 o   0.20785
  -1   6   2    24310.06    29998.00    696.00 o   0.21594
   0   6   2    45710.69    48633.00    940.00 o   0.22880
  -6   7   2    79553.56    86340.99   1028.00 o   0.24566
  -5   7   2    87381.93    85716.00   1025.00 o   0.23617
  -4   7   2    37963.91    42381.00    794.00 o   0.23128
  -3   7   2    36406.48    35695.00    711.00 o   0.23128
  -2   7   2    30708.28    33467.00    801.00 o   0.23617
  -1   7   2   116719.90   124061.00   1428.00 o   0.24566
   0   7   2    46911.31    50394.00   1782.00 o   0.25925
  -7   8   2   162175.53   155662.00   3466.00 o   0.27633
  -6   8   2   176769.23   191672.00   1678.00 o   0.26578
  -5   8   2    30419.72    28520.00    746.00 o   0.25925
  -4   8   2    42157.90    45101.00    836.00 o   0.25704
  -3   8   2   100313.56   104634.00   1485.00 o   0.25925
  -2   8   2    32288.56    28268.00    980.00 o   0.26578
  -1   8   2    75889.41    72138.01    985.00 o   0.27633
   0   8   2    29357.48    29729.00    595.00 o   0.29045
  -8   9   2     2092.02     2677.00    240.00 o   0.30765
  -7   9   2    16129.63    16457.00    516.00 o   0.29629
  -6   9   2     5627.12     6644.00    339.00 o   0.28847
  -5   9   2    22324.74    24066.00    607.00 o   0.28448
  -4   9   2    84160.54    79739.99   1501.00 o   0.28448
  -3   9   2    42465.84    40961.00    956.00 o   0.28847
  -2   9   2    11574.99    11712.00    534.00 o   0.29629
  -1   9   2     2470.92     2360.00    194.00 o   0.30765
   0   9   2     1189.35     1079.00    164.00 o   0.32217
  -9  10   2    98395.89    96878.99   1266.00 o   0.33945
  -8  10   2     7804.42     7659.00    374.00 o   0.32745
  -7  10   2     5659.03     5238.00    318.00 o   0.31861
  -6  10   2    43002.34    41010.00    826.00 o   0.31318
  -5  10   2    41100.68    39685.00    782.00 o   0.31135
  -4  10   2     4870.79     4844.00    406.00 o   0.31318
  -3  10   2    89219.82    84343.01   1534.00 o   0.31861
  -2  10   2    56145.31    51769.00   2966.00 o   0.32745
  -1  10   2    27101.45    24168.00   1220.00 o   0.33945
   0  10   2       78.26      113.00    149.00 o   0.35429
 -10  11   2    63111.46    65994.01   1130.00 o   0.37161
  -9  11   2     8560.63     9202.00    424.00 o   0.35909
  -8  11   2    35405.52    35560.00    820.00 o   0.34941
  -7  11   2    12110.15    11612.00    519.00 o   0.34281
  -6  11   2     2253.34     1667.00    207.00 o   0.33945
  -5  11   2    44313.13    42990.00   1212.00 o   0.33945
  -4  11   2    32571.00    28067.00   1882.00 o   0.34281
  -3  11   2      807.11      696.00    248.00 o   0.34941
  -2  11   2    15842.59    14783.00   1163.00 o   0.35909
  -1  11   2     3947.42     4302.00    257.00 o   0.37161
   0  11   2    13063.21    13696.00    522.00 o   0.38669
 -11  12   2    30087.16    29878.00    720.00 o   0.40404
 -10  12   2     1561.90     2153.00    255.00 o   0.39110
  -9  12   2     5722.45     6306.00    376.00 o   0.38073
  -8  12   2     1851.21     2089.00    243.00 o   0.37315
  -7  12   2    15382.95    13495.00    922.00 o   0.36852
  -6  12   2    37183.51    37189.00   1054.00 o   0.36697
  -5  12   2     6167.51     5367.00    437.00 o   0.36852
  -4  12   2     5826.34     5215.00    699.00 o   0.37315
  -3  12   2     3757.30     3592.00    432.00 o   0.38073
  -2  12   2     8677.45     9807.00    654.00 o   0.39110
  -1  12   2     6361.95     6662.00    330.00 o   0.40404
   0  12   2    20951.96    20610.00    624.00 o   0.41931
 -12  13   2    11641.34    12189.00    510.00 o   0.43668
 -11  13   2     2665.77     2863.00    289.00 o   0.42338
 -10  13   2      832.37      784.00    214.00 o   0.41244
  -9  13   2      106.25      349.00    205.00 o   0.40404
  -8  13   2     9964.19    10298.00    489.00 o   0.39834
  -7  13   2     4102.91     4120.00    510.00 o   0.39546
  -6  13   2    10090.51     9261.00   1151.00 o   0.39546
  -5  13   2    11432.55    11081.00   1211.00 o   0.39834
  -4  13   2     2929.79     2980.00    583.00 o   0.40404
  -3  13   2     5419.82     4807.00    607.00 o   0.41244
  -2  13   2    27529.11    26295.00   1689.00 o   0.42338
  -1  13   2     5371.69     5615.00    332.00 o   0.43668
   0  13   2    12337.18    12032.00    506.00 o   0.45211
 -13  14   2     7991.84     8980.00    484.00 o   0.46948
 -12  14   2    26881.68    27698.00    851.00 o   0.45589
 -11  14   2     6204.97     5934.00    467.00 o   0.44446
 -10  14   2    13106.08    14011.00    676.00 o   0.43537
  -9  14   2     6929.23     8202.00    568.00 o   0.42875
  -8  14   2    13473.12    12489.00    736.00 o   0.42473
  -7  14   2    26143.38    24558.00    977.00 o   0.42338
  -6  14   2     5081.88     5317.00    551.00 o   0.42473
  -5  14   2    39823.20    39611.00   1487.00 o   0.42875
  -4  14   2    18931.30    20267.00   1214.00 o   0.43537
  -3  14   2     4914.08     5543.00    740.00 o   0.44446
  -2  14   2     1080.35      753.00    354.00 o   0.45589
  -1  14   2     1433.03     1426.00    254.00 o   0.46948
   0  14   2    15595.18    15842.00    635.00 o   0.48505
 -14  15   2      400.69      584.00    238.00 o   0.50242
 -13  15   2     4962.50     5085.00    410.00 o   0.48857
 -12  15   2     4530.53     4162.00    342.00 o   0.47673
 -11  15   2    10200.71    10063.00    545.00 o   0.46704
 -10  15   2     2822.89     3525.00    444.00 o   0.45964
  -9  15   2     1655.13     2043.00    366.00 o   0.45463
  -8  15   2     4990.57     4548.00    463.00 o   0.45211
  -7  15   2    18811.53    20652.00   1037.00 o   0.45211
  -6  15   2     5716.53     6037.00    608.00 o   0.45463
  -5  15   2     1266.38     1210.00    314.00 o   0.45964
  -4  15   2    15807.04    17700.00    942.00 o   0.46704
  -3  15   2     1119.73     1316.00    457.00 o   0.47673
  -2  15   2     1473.35     1584.00    416.00 o   0.48857
  -1  15   2     3510.14     4750.00    642.00 o   0.50242
   0  15   2     1435.92     1030.00    576.00 o   0.51810
 -15  16   2     2573.29     1831.00   1319.00 o   0.53547
 -14  16   2     5035.27     4286.00    745.00 o   0.52140
 -13  16   2      253.27      268.00    236.00 o   0.50920
 -12  16   2     4695.48     4167.00    462.00 o   0.49899
 -11  16   2      793.28      514.00    256.00 o   0.49091
 -10  16   2     3975.48     4984.00    473.00 o   0.48505
  -9  16   2     5118.97     4863.00    534.00 o   0.48150
  -8  16   2      527.19      390.00    266.00 o   0.48031
  -7  16   2     2514.67     2894.00    413.00 o   0.48150
  -6  16   2      818.58     1002.00    302.00 o   0.48505
  -5  16   2     1197.23     1526.00    415.00 o   0.49091
  -4  16   2     1705.62     2077.00    402.00 o   0.49899
  -3  16   2      921.19      753.00    489.00 o   0.50920
  -2  16   2       82.77      556.00    566.00 o   0.52140
  -1  16   2       24.77      848.00    493.00 o   0.53547
   0  16   2     1105.95      816.00    848.00 o   0.55125
 -16  17   2     2962.09     3442.00   1222.00 o   0.56860
 -15  17   2      489.96       83.00    495.00 o   0.55435
 -14  17   2      220.99      897.00    459.00 o   0.54183
 -13  17   2     1029.29     1229.00    469.00 o   0.53118
 -12  17   2     1756.68     2723.00    496.00 o   0.52250
 -11  17   2     1765.41     1436.00    418.00 o   0.51589
 -10  17   2     3867.75     4570.00    595.00 o   0.51144
  -9  17   2     4944.74     6733.00    598.00 o   0.50920
  -8  17   2     2999.79     3627.00    469.00 o   0.50920
  -7  17   2     2286.94     2569.00    409.00 o   0.51144
  -6  17   2     1545.70     1233.00    319.00 o   0.51589
  -5  17   2     8569.44     9083.00    871.00 o   0.52250
  -4  17   2     4222.90     4211.00    602.00 o   0.53118
  -3  17   2     1189.66      964.00   1414.00 o   0.54183
  -2  17   2      421.00        4.00    472.00 o   0.55435
  -1  17   2      420.85      802.00    899.00 o   0.56860
   0  17   2      653.88      769.00    573.00 o   0.58447
 -17  18   2      726.92      464.00    606.00 o   0.60181
 -16  18   2     2882.96     2545.00    843.00 o   0.58739
 -15  18   2       28.86      338.00    616.00 o   0.57460
 -14  18   2      821.11     1380.00    532.00 o   0.56355
 -13  18   2      412.90      292.00    344.00 o   0.55435
 -12  18   2     1982.51     2066.00    444.00 o   0.54708
 -11  18   2      156.65      267.00    369.00 o   0.54183
 -10  18   2      265.99      768.00    429.00 o   0.53866
  -9  18   2     2311.71     2327.00    713.00 o   0.53760
  -8  18   2     3036.08     2473.00    393.00 o   0.53866
  -7  18   2      432.14      186.00    291.00 o   0.54183
  -6  18   2     1278.53      546.00    545.00 o   0.54708
  -5  18   2     5044.50     5989.00    843.00 o   0.55435
  -4  18   2       76.09      327.00    486.00 o   0.56355
  -3  18   2     1492.99     1012.00    610.00 o   0.57460
  -2  18   2      490.14      512.00    546.00 o   0.58739
  -1  18   2     1044.80     1612.00   1147.00 o   0.60181
   0  18   2     1438.39      459.00    511.00 o   0.61775
 -16  19   2     1137.40      843.00    598.00 o   0.60749
 -15  19   2     1322.79     1443.00    808.00 o   0.59609
 -14  19   2     1004.96      556.00    889.00 o   0.58642
 -13  19   2      203.35      576.00    571.00 o   0.57857
 -12  19   2      595.32      944.00    381.00 o   0.57261
 -11  19   2      179.20      717.00    414.00 o   0.56860
 -10  19   2      585.22     1245.00    413.00 o   0.56659
  -9  19   2     2020.68     2377.00    684.00 o   0.56659
  -8  19   2      537.13     1240.00    552.00 o   0.56860
  -7  19   2     1155.99     2064.00    578.00 o   0.57261
  -6  19   2     1727.81     2762.00    561.00 o   0.57857
  -5  19   2      756.78      889.00    563.00 o   0.58642
  -4  19   2      743.75     1266.00    660.00 o   0.59609
  -3  19   2     1897.29     1700.00    702.00 o   0.60749
 -15  20   2     1223.60     1754.00    858.00 o   0.61868
 -14  20   2      786.90     2085.00   1519.00 o   0.61030
 -13  20   2       79.20      464.00    660.00 o   0.60371
 -12  20   2      208.40      205.00    474.00 o   0.59896
 -11  20   2     1673.29     1934.00   1107.00 o   0.59609
 -10  20   2     1463.94     2321.00    706.00 o   0.59513
  -9  20   2     1378.47      742.00    614.00 o   0.59609
  -8  20   2      284.42      534.00    554.00 o   0.59896
  -7  20   2       62.43      421.00    467.00 o   0.60371
  -6  20   2      525.25     1476.00    540.00 o   0.61030
  -5  20   2      997.67      760.00    651.00 o   0.61868
   0   1   3   167371.53   155378.98   1298.00 o   0.16223
  -1   2   3   426767.13   443214.00   2090.00 o   0.16913
   0   2   3   279282.19   283292.03   1983.00 o   0.17248
  -2   3   3    56914.33    58348.00    766.00 o   0.18215
  -1   3   3   105068.77   118928.99   1131.00 o   0.18215
   0   3   3    40594.66    42482.00    799.00 o   0.18832
  -3   4   3   240826.88   247976.00   1696.00 o   0.20010
  -2   4   3    61110.46    61525.00    890.00 o   0.19722
  -1   4   3   199843.78   208102.00   2014.00 o   0.20010
   0   4   3    33581.48    33357.00    614.00 o   0.20849
  -4   5   3     7651.71     5327.00    305.00 o   0.22178
  -3   5   3    58059.00    63996.99    771.00 o   0.21656
  -2   5   3    23120.34    25417.00    481.00 o   0.21656
  -1   5   3   240043.23   233565.98   1763.00 o   0.22178
   0   5   3    95363.11    99607.99   1098.00 o   0.23186
  -5   6   3    68543.62    76244.00    911.00 o   0.24621
  -4   6   3    11264.67    10016.00    358.00 o   0.23914
  -3   6   3    30094.83    32628.99    568.00 o   0.23674
  -2   6   3   137207.33   133303.00   2178.00 o   0.23914
  -1   6   3    14834.07    14987.00    405.00 o   0.24621
   0   6   3    13120.62    13130.00    497.00 o   0.25756
  -6   7   3      272.56      310.00    143.00 o   0.27265
  -5   7   3    22714.89    27411.00    758.00 o   0.26413
  -4   7   3    99826.46   103876.00   1570.00 o   0.25977
  -3   7   3    16872.55    17733.00    419.00 o   0.25977
  -2   7   3   280279.47   291010.97   5271.00 o   0.26413
  -1   7   3    95973.86    94303.00   4490.00 o   0.27265
   0   7   3    35720.57    35380.00    653.00 o   0.28495
  -7   8   3    58531.48    52654.00    896.00 o   0.30057
  -6   8   3    51545.25    48305.00    886.00 o   0.29091
  -5   8   3    98063.98   106596.00   1640.00 o   0.28495
  -4   8   3    77730.64    85297.00   1301.00 o   0.28294
  -3   8   3   104687.57   119366.00   1500.00 o   0.28495
  -2   8   3     1542.21     1539.00    136.00 o   0.29091
  -1   8   3     9191.01    10130.00    469.00 o   0.30057
   0   8   3    17954.10    16907.00    566.00 o   0.31360
  -8   9   3    19062.08    19082.00    572.00 o   0.32960
  -7   9   3     5474.63     6681.00    343.00 o   0.31902
  -6   9   3    10901.08    11151.00    482.00 o   0.31177
  -5   9   3    60639.65    66954.00   1056.00 o   0.30809
  -4   9   3    41045.02    39714.00    875.00 o   0.30809
  -3   9   3    82632.63    85641.00   1935.00 o   0.31177
  -2   9   3    22621.35    22701.00    909.00 o   0.31902
  -1   9   3    46019.88    46135.00    975.00 o   0.32960
   0   9   3    38637.43    41534.00    849.00 o   0.34319
  -9  10   3    61958.47    63949.00    941.00 o   0.35947
  -8  10   3    20074.81    20103.00    591.00 o   0.34816
  -7  10   3    16213.83    15943.00    547.00 o   0.33985
  -6  10   3    29896.49    32354.00    822.00 o   0.33476
  -5  10   3    14090.72    14910.00    542.00 o   0.33305
  -4  10   3    18914.63    15097.00   1376.00 o   0.33476
  -3  10   3     3883.08     4449.00    462.00 o   0.33985
  -2  10   3     4572.40     5145.00    495.00 o   0.34816
  -1  10   3     1932.16     1850.00    212.00 o   0.35947
   0  10   3    13160.13    13114.00    422.00 o   0.37350
 -10  11   3      906.82      763.00    157.00 o   0.38998
  -9  11   3     6572.51     6472.00    362.00 o   0.37807
  -8  11   3    34676.93    35161.00    819.00 o   0.36888
  -7  11   3     1401.30     1788.00    216.00 o   0.36263
  -6  11   3    15102.36    14609.00    525.00 o   0.35947
  -5  11   3    27606.61    25485.00   1181.00 o   0.35947
  -4  11   3    31020.16    31567.00   1131.00 o   0.36263
  -3  11   3    45155.53    47647.00   1413.00 o   0.36888
  -2  11   3     4320.49     3906.00    439.00 o   0.37807
  -1  11   3     5081.79     4438.00    383.00 o   0.38998
   0  11   3    20682.37    20264.00    549.00 o   0.40437
 -11  12   3    54389.47    51203.00    877.00 o   0.42099
 -10  12   3     7011.23     6531.00    379.00 o   0.40859
  -9  12   3     2151.45     2008.00    233.00 o   0.39867
  -8  12   3    16149.22    16281.00    580.00 o   0.39144
  -7  12   3    17656.54    18052.00    619.00 o   0.38703
  -6  12   3      783.69      605.00    241.00 o   0.38555
  -5  12   3    37768.16    36750.00   1657.00 o   0.38703
  -4  12   3     4557.83     3212.00    553.00 o   0.39144
  -3  12   3     2435.60     2567.00    396.00 o   0.39867
  -2  12   3    29598.00    31041.00   1144.00 o   0.40859
  -1  12   3    34856.74    30940.00   1817.00 o   0.42099
   0  12   3    21536.76    19335.00   1768.00 o   0.43567
 -12  13   3     2182.13     2732.00    287.00 o   0.45241
 -11  13   3    11349.38    12155.00    556.00 o   0.43959
 -10  13   3     5727.57     5689.00    403.00 o   0.42906
  -9  13   3      159.86      163.00    159.00 o   0.42099
  -8  13   3     1902.95     2050.00    267.00 o   0.41552
  -7  13   3     3146.73     2302.00    409.00 o   0.41276
  -6  13   3    18329.48    16470.00    918.00 o   0.41276
  -5  13   3     8896.50     8060.00    791.00 o   0.41552
  -4  13   3      605.20      604.00    363.00 o   0.42099
  -3  13   3    17829.98    20412.00   1071.00 o   0.42906
  -2  13   3     2851.56     2047.00    422.00 o   0.43959
  -1  13   3     5950.45     6640.00    689.00 o   0.45241
   0  13   3       95.67      113.00    233.00 o   0.46732
 -13  14   3     9182.85     7834.00    527.00 o   0.48415
 -12  14   3     5524.99     4906.00    376.00 o   0.47098
 -11  14   3     1144.00      877.00    235.00 o   0.45993
 -10  14   3      246.64      238.00    243.00 o   0.45114
  -9  14   3    11670.79    13477.00    538.00 o   0.44476
  -8  14   3     4711.29     5370.00    446.00 o   0.44089
  -7  14   3    15889.51    14540.00    902.00 o   0.43959
  -6  14   3    13671.08    12828.00    839.00 o   0.44089
  -5  14   3     3114.49     2379.00    445.00 o   0.44476
  -4  14   3     9660.35    10308.00    790.00 o   0.45114
  -3  14   3     7887.86     6788.00    669.00 o   0.45993
  -2  14   3      976.59      888.00    403.00 o   0.47098
  -1  14   3     8511.52    10386.00   1002.00 o   0.48415
   0  14   3     6955.45     7172.00    615.00 o   0.49926
 -14  15   3      262.76      522.00    281.00 o   0.51615
 -13  15   3     1449.90     1051.00    248.00 o   0.50268
 -12  15   3     1510.00     1527.00    259.00 o   0.49118
 -11  15   3     3259.19     3710.00    358.00 o   0.48178
 -10  15   3     9313.68     8964.00    593.00 o   0.47461
  -9  15   3      498.18      135.00    220.00 o   0.46976
  -8  15   3     6398.46     6050.00    622.00 o   0.46732
  -7  15   3     5956.79     6099.00    538.00 o   0.46732
  -6  15   3     1239.68     1697.00    357.00 o   0.46976
  -5  15   3     9339.75     9463.00    793.00 o   0.47461
  -4  15   3     1333.67     1269.00    348.00 o   0.48178
  -3  15   3      513.36      303.00    480.00 o   0.49118
  -2  15   3     7015.44     6799.00   1103.00 o   0.50268
  -1  15   3      507.23     1301.00    712.00 o   0.51615
   0  15   3     1767.45     2841.00    758.00 o   0.53143
 -15  16   3     2994.75     2757.00   1653.00 o   0.54837
 -14  16   3     3231.75     2891.00    799.00 o   0.53465
 -13  16   3     4902.72     3276.00    765.00 o   0.52275
 -12  16   3     2158.55     1207.00    459.00 o   0.51282
 -11  16   3      495.21      269.00    454.00 o   0.50495
 -10  16   3     2209.05     1414.00    381.00 o   0.49926
  -9  16   3     3320.77     2265.00    533.00 o   0.49581
  -8  16   3     6741.23     6631.00    773.00 o   0.49466
  -7  16   3     1907.83     2053.00    435.00 o   0.49581
  -6  16   3      985.96     1538.00    431.00 o   0.49926
  -5  16   3      524.45      241.00    319.00 o   0.50495
  -4  16   3     2541.02     1692.00    667.00 o   0.51282
  -3  16   3     6973.72     6412.00   1041.00 o   0.52275
  -2  16   3     2825.71     3419.00    898.00 o   0.53465
  -1  16   3      239.03      772.00    619.00 o   0.54837
   0  16   3      638.07      849.00   1190.00 o   0.56379
 -16  17   3     1781.52     2917.00   1018.00 o   0.58077
 -15  17   3      812.18      876.00    833.00 o   0.56682
 -14  17   3     2148.14     1858.00    677.00 o   0.55459
 -13  17   3     2700.06     3170.00    632.00 o   0.54418
 -12  17   3      474.72      220.00    393.00 o   0.53571
 -11  17   3     3988.15     3685.00    730.00 o   0.52927
 -10  17   3     2767.52     2689.00    558.00 o   0.52494
  -9  17   3     1673.29     1506.00    443.00 o   0.52275
  -8  17   3     1379.88      685.00    322.00 o   0.52275
  -7  17   3     2268.43     2483.00    523.00 o   0.52494
  -6  17   3     2830.69     3007.00    998.00 o   0.52927
  -5  17   3     3245.06     3574.00    956.00 o   0.53571
  -4  17   3      470.74       11.00    519.00 o   0.54418
  -3  17   3      808.96       96.00    504.00 o   0.55459
  -2  17   3      136.63     1079.00    937.00 o   0.56682
  -1  17   3       15.61       83.00    550.00 o   0.58077
   0  17   3      654.58     1224.00    667.00 o   0.59631
 -17  18   3      112.55      171.00    502.00 o   0.61332
 -16  18   3      383.72      922.00    770.00 o   0.59918
 -15  18   3      221.06     1855.00    769.00 o   0.58665
 -14  18   3     1083.66      557.00    499.00 o   0.57583
 -13  18   3     2149.26     1633.00    583.00 o   0.56682
 -12  18   3      914.17     1303.00    424.00 o   0.55972
 -11  18   3     1662.84     2105.00    480.00 o   0.55459
 -10  18   3     2131.89     3008.00    558.00 o   0.55149
  -9  18   3     1364.98     1290.00    385.00 o   0.55045
  -8  18   3     3101.92     2452.00    509.00 o   0.55149
  -7  18   3      311.55      423.00    309.00 o   0.55459
  -6  18   3     2762.05     2986.00    568.00 o   0.55972
  -5  18   3     1444.85     2465.00    777.00 o   0.56682
  -4  18   3     1750.74      382.00    585.00 o   0.57583
  -3  18   3     1440.60      411.00    678.00 o   0.58665
  -2  18   3      244.97      603.00    728.00 o   0.59918
  -1  18   3      257.64     1012.00    847.00 o   0.61332
 -16  19   3      167.64       47.00    550.00 o   0.61889
 -15  19   3      513.44     1441.00    781.00 o   0.60771
 -14  19   3      465.00      663.00    611.00 o   0.59823
 -13  19   3       10.45        7.00    528.00 o   0.59053
 -12  19   3      267.38      156.00    437.00 o   0.58469
 -11  19   3     1576.56     1075.00    617.00 o   0.58077
 -10  19   3      606.47     1554.00    455.00 o   0.57880
  -9  19   3      849.80     1200.00    497.00 o   0.57880
  -8  19   3     2221.97     4536.00    901.00 o   0.58077
  -7  19   3      466.02     1284.00    768.00 o   0.58469
  -6  19   3      632.21      533.00    479.00 o   0.59053
  -5  19   3     1711.53     1810.00    698.00 o   0.59823
  -4  19   3     3058.91     4090.00    991.00 o   0.60771
  -3  19   3     1998.09     2847.00   1389.00 o   0.61889
 -13  20   3       97.68       26.00   1029.00 o   0.61519
 -12  20   3      815.56      439.00    652.00 o   0.61052
 -11  20   3      613.62      531.00    673.00 o   0.60771
 -10  20   3      239.69      805.00    525.00 o   0.60676
  -9  20   3       88.47      327.00    517.00 o   0.60771
  -8  20   3      257.42      164.00    637.00 o   0.61052
  -7  20   3      732.89      872.00    496.00 o   0.61519
   0   1   4   359386.53   373191.00   4064.00 o   0.21424
  -1   2   4    38939.16    39241.00    708.00 o   0.21952
   0   2   4    18434.43    18412.00    512.00 o   0.22211
  -2   3   4    18514.52    19571.00    508.00 o   0.22970
  -1   3   4     6389.61     6974.00    337.00 o   0.22970
   0   3   4    68229.91    70081.00    969.00 o   0.23462
  -3   4   4    70642.31    71147.00    956.00 o   0.24417
  -2   4   4   173737.25   172016.98   1710.00 o   0.24182
  -1   4   4   122930.45   119910.00   1529.00 o   0.24417
   0   4   4    43790.58    40774.00    821.00 o   0.25110
  -4   5   4    75103.37    82717.00   1024.00 o   0.26223
  -3   5   4   105875.82   111865.00   1513.00 o   0.25784
  -2   5   4    45738.77    49450.00    850.00 o   0.25784
  -1   5   4    52435.08    55309.01    810.00 o   0.26223
   0   5   4   114318.31   127235.98   1381.00 o   0.27081
  -5   6   4    42432.56    44732.00    797.00 o   0.28320
  -4   6   4     6421.99     6377.00    273.00 o   0.27707
  -3   6   4     5641.46     7330.00    325.00 o   0.27500
  -2   6   4    36545.13    36438.00    700.00 o   0.27707
  -1   6   4    75213.80    82937.00   1679.00 o   0.28320
   0   6   4    32937.35    30836.00    694.00 o   0.29311
  -6   7   4    77384.79    78190.00    963.00 o   0.30646
  -5   7   4    17278.77    19830.00    523.00 o   0.29891
  -4   7   4    25676.18    25197.00    602.00 o   0.29506
  -3   7   4     3112.84     3242.00    217.00 o   0.29506
  -2   7   4    16082.78    15911.00    898.00 o   0.29891
  -1   7   4     9458.82    10903.00    429.00 o   0.30646
   0   7   4    26622.04    25688.00    536.00 o   0.31746
  -7   8   4    23607.31    24866.00    559.00 o   0.33155
  -6   8   4    23460.90    22996.00    556.00 o   0.32281
  -5   8   4    27917.01    27565.00    597.00 o   0.31746
  -4   8   4    67149.80    70732.99    924.00 o   0.31565
  -3   8   4    11859.22     9297.00    526.00 o   0.31746
  -2   8   4    28517.73    30669.00    610.00 o   0.32281
  -1   8   4     6245.04     5061.00    240.00 o   0.33155
   0   8   4     1818.05     1760.00    169.00 o   0.34341
  -8   9   4    58494.75    58778.00    888.00 o   0.35808
  -7   9   4    13082.26    13276.00    440.00 o   0.34836
  -6   9   4    18696.87    19300.00    575.00 o   0.34174
  -5   9   4    26179.16    26153.00    689.00 o   0.33838
  -4   9   4    61263.97    57744.00   2092.00 o   0.33838
  -3   9   4    12856.73    13050.00    408.00 o   0.34174
  -2   9   4    11796.29    10761.00    378.00 o   0.34836
  -1   9   4    10933.32    10079.00    339.00 o   0.35808
   0   9   4     3063.93     3224.00    200.00 o   0.37063
  -9  10   4     3150.84     2957.00    237.00 o   0.38574
  -8  10   4     2388.05     2018.00    251.00 o   0.37523
  -7  10   4    10184.31    10498.00    447.00 o   0.36753
  -6  10   4     6046.91     6117.00    352.00 o   0.36283
  -5  10   4    11447.49    11610.00    458.00 o   0.36125
  -4  10   4     8300.90     8254.00    432.00 o   0.36283
  -3  10   4     6428.36     5974.00    366.00 o   0.36753
  -2  10   4     3288.08     2770.00    237.00 o   0.37523
  -1  10   4     9446.55     8089.00    520.00 o   0.38574
   0  10   4     2782.98     2386.00    190.00 o   0.39886
 -10  11   4     6222.02     5679.00    474.00 o   0.41432
  -9  11   4    16021.54    16384.00    606.00 o   0.40313
  -8  11   4     1808.66     1478.00    239.00 o   0.39453
  -7  11   4    14372.58    14640.00    582.00 o   0.38869
  -6  11   4     8156.67     8700.00    459.00 o   0.38574
  -5  11   4     9720.83     8721.00    523.00 o   0.38574
  -4  11   4     1287.59      804.00    216.00 o   0.38869
  -3  11   4     8433.19     7566.00    627.00 o   0.39453
  -2  11   4     2545.72     2745.00    415.00 o   0.40313
  -1  11   4      805.60      701.00    160.00 o   0.41432
   0  11   4     4456.06     3854.00    394.00 o   0.42790
 -11  12   4     4729.01     4875.00    313.00 o   0.44364
 -10  12   4     1860.81     1171.00    268.00 o   0.43189
  -9  12   4    19699.93    19858.00    692.00 o   0.42252
  -8  12   4     6883.58     6587.00    416.00 o   0.41570
  -7  12   4     5901.48     6438.00    478.00 o   0.41155
  -6  12   4     8831.19     9394.00    584.00 o   0.41016
  -5  12   4     7239.00     5198.00    732.00 o   0.41155
  -4  12   4    48042.04    48834.00   1670.00 o   0.41570
  -3  12   4    33762.27    34451.00   1608.00 o   0.42252
  -2  12   4     2572.58     1473.00    413.00 o   0.43189
  -1  12   4    14941.75    13360.00    899.00 o   0.44364
   0  12   4     7746.08     8088.00    448.00 o   0.45759
 -12  13   4      705.87      910.00    215.00 o   0.47356
 -11  13   4     2963.53     3421.00    292.00 o   0.46133
 -10  13   4     1130.83      828.00    205.00 o   0.45130
  -9  13   4     8006.21     8626.00    533.00 o   0.44364
  -8  13   4     7509.40     7477.00    568.00 o   0.43845
  -7  13   4     5997.67     6756.00    523.00 o   0.43584
  -6  13   4      756.31     1071.00    485.00 o   0.43584
  -5  13   4    13144.89    11921.00   1034.00 o   0.43845
  -4  13   4     3103.50     3116.00    550.00 o   0.44364
  -3  13   4    19282.38    21713.00   1742.00 o   0.45130
  -2  13   4    11326.89     9889.00   1253.00 o   0.46133
  -1  13   4     1610.52     1366.00    558.00 o   0.47356
   0  13   4     2635.04     1878.00    774.00 o   0.48783
 -13  14   4    11307.22    10736.00    788.00 o   0.50396
 -12  14   4     3001.27     3201.00    355.00 o   0.49133
 -11  14   4     5284.09     5663.00    396.00 o   0.48074
 -10  14   4      662.58      705.00    215.00 o   0.47235
  -9  14   4     3708.38     3766.00    397.00 o   0.46626
  -8  14   4    12820.59    14036.00    817.00 o   0.46256
  -7  14   4     4608.23     4109.00    727.00 o   0.46133
  -6  14   4      438.05      221.00    325.00 o   0.46256
  -5  14   4      578.43     1025.00    490.00 o   0.46626
  -4  14   4     4445.46     5748.00    912.00 o   0.47235
  -3  14   4     1790.99     2186.00    705.00 o   0.48074
  -2  14   4       27.48      243.00    476.00 o   0.49133
  -1  14   4     1428.38     1223.00    612.00 o   0.50396
   0  14   4     1474.02     1259.00    730.00 o   0.51850
 -14  15   4     1961.77      664.00    610.00 o   0.53478
 -13  15   4     3830.54     3221.00    562.00 o   0.52180
 -12  15   4     3108.31     3086.00    391.00 o   0.51072
 -11  15   4       67.64       79.00    214.00 o   0.50169
 -10  15   4     1457.70     1746.00    410.00 o   0.49481
  -9  15   4     6311.34     7366.00   1081.00 o   0.49016
  -8  15   4    12500.25    11694.00   1286.00 o   0.48783
  -7  15   4     1199.10     1151.00    444.00 o   0.48783
  -6  15   4     1852.68     2432.00    729.00 o   0.49016
  -5  15   4      388.58      318.00    446.00 o   0.49481
  -4  15   4     7113.66     7576.00   1080.00 o   0.50169
  -3  15   4     3100.19     2725.00   1542.00 o   0.51072
  -2  15   4     1343.33     2551.00    748.00 o   0.52180
  -1  15   4     2450.80     3017.00    853.00 o   0.53478
   0  15   4      989.00     1253.00    684.00 o   0.54954
 -15  16   4      279.55      177.00    497.00 o   0.56594
 -14  16   4      233.71      848.00    667.00 o   0.55266
 -13  16   4      932.94      382.00    418.00 o   0.54116
 -12  16   4     2204.48     1975.00    566.00 o   0.53157
 -11  16   4     1325.21     1752.00    498.00 o   0.52398
 -10  16   4     1093.18      586.00    320.00 o   0.51850
  -9  16   4      990.24      974.00    594.00 o   0.51518
  -8  16   4     3858.29     4041.00    616.00 o   0.51407
  -7  16   4     5471.81     5568.00    734.00 o   0.51518
  -6  16   4     3615.28     3924.00    667.00 o   0.51850
  -5  16   4      958.69     1318.00    579.00 o   0.52398
  -4  16   4     3202.59     3481.00    800.00 o   0.53157
  -3  16   4     1053.79     1482.00    774.00 o   0.54116
  -2  16   4     1067.90     1599.00    691.00 o   0.55266
  -1  16   4     1314.30     1400.00    762.00 o   0.56594
   0  16   4      223.76      823.00    758.00 o   0.58090
 -16  17   4     1412.79      705.00    719.00 o   0.59739
 -15  17   4     1497.48     1684.00    784.00 o   0.58384
 -14  17   4     1138.42        6.00    515.00 o   0.57197
 -13  17   4     1715.22      931.00    634.00 o   0.56189
 -12  17   4     3095.01     2952.00    617.00 o   0.55369
 -11  17   4      437.73      805.00    417.00 o   0.54746
 -10  17   4     2316.17     2385.00    623.00 o   0.54327
  -9  17   4     6390.24     7135.00   1129.00 o   0.54116
  -8  17   4       27.49      106.00    375.00 o   0.54116
  -7  17   4     1141.29     1358.00    489.00 o   0.54327
  -6  17   4      371.87      834.00    434.00 o   0.54746
  -5  17   4     1894.20     1607.00    725.00 o   0.55369
  -4  17   4      936.29     1648.00    677.00 o   0.56189
  -3  17   4      831.95     1184.00    674.00 o   0.57197
  -2  17   4     4437.57     4697.00   1096.00 o   0.58384
  -1  17   4      597.94      162.00    586.00 o   0.59739
   0  17   4      121.96      768.00    737.00 o   0.61251
 -16  18   4      889.68      829.00   1012.00 o   0.61530
 -15  18   4     1722.55     1329.00    790.00 o   0.60311
 -14  18   4     1239.94     1096.00    730.00 o   0.59259
 -13  18   4      254.45       64.00    642.00 o   0.58384
 -12  18   4      411.51      159.00    475.00 o   0.57695
 -11  18   4      639.62     1067.00    566.00 o   0.57197
 -10  18   4     4788.64     3769.00    740.00 o   0.56896
  -9  18   4     4047.46     3307.00    648.00 o   0.56796
  -8  18   4     2678.24     3164.00    601.00 o   0.56896
  -7  18   4      808.37     1208.00    459.00 o   0.57197
  -6  18   4      780.45      271.00    449.00 o   0.57695
  -5  18   4      680.51      341.00    403.00 o   0.58384
  -4  18   4      934.07      861.00    629.00 o   0.59259
  -3  18   4     1963.37     2369.00    958.00 o   0.60311
  -2  18   4      829.81     1488.00    803.00 o   0.61530
 -14  19   4      243.13      803.00    696.00 o   0.61437
 -13  19   4      521.22      513.00    627.00 o   0.60688
 -12  19   4      608.89      382.00    446.00 o   0.60121
 -11  19   4       98.89      174.00    456.00 o   0.59739
 -10  19   4      204.30      398.00    471.00 o   0.59547
  -9  19   4      534.80      183.00    385.00 o   0.59547
  -8  19   4      770.61       94.00    594.00 o   0.59739
  -7  19   4      211.64      363.00    573.00 o   0.60121
  -6  19   4      489.21     1728.00    935.00 o   0.60688
  -5  19   4     1876.57     2075.00    844.00 o   0.61437
   0   1   5    24561.01    21866.00    588.00 o   0.26660
  -1   2   5    18778.81    18043.00    538.00 o   0.27086
   0   2   5    20756.98    18665.00    552.00 o   0.27296
  -2   3   5     3476.39     3273.00    265.00 o   0.27917
  -1   3   5    14446.50    14279.00    508.00 o   0.27917
   0   3   5    87008.58    84401.00   1134.00 o   0.28324
  -3   4   5    52015.30    56516.00    936.00 o   0.29120
  -2   4   5    26319.33    27273.00    676.00 o   0.28923
  -1   4   5    77944.98    77405.00   1121.00 o   0.29120
   0   4   5    26399.74    26466.00    650.00 o   0.29703
  -4   5   5     2070.43     2607.00    248.00 o   0.30650
  -3   5   5     6978.77     7896.00    371.00 o   0.30275
  -2   5   5    20475.20    22122.00    624.00 o   0.30275
  -1   5   5      854.62     1014.00    176.00 o   0.30650
   0   5   5    26381.25    26525.00    674.00 o   0.31387
  -5   6   5    12649.97    12448.00    449.00 o   0.32462
  -4   6   5     1297.90     1312.00    186.00 o   0.31929
  -3   6   5   147336.41   149624.00   1608.00 o   0.31749
  -2   6   5    45994.46    44598.00    868.00 o   0.31929
  -1   6   5    63524.11    64951.00   1046.00 o   0.32462
   0   6   5    11109.05    12117.00    474.00 o   0.33330
  -6   7   5     1648.65     1896.00    184.00 o   0.34510
  -5   7   5    15599.74    16638.00    486.00 o   0.33841
  -4   7   5    23276.89    21426.00    803.00 o   0.33502
  -3   7   5    35559.37    35697.00    776.00 o   0.33502
  -2   7   5      106.22      225.00    173.00 o   0.33841
  -1   7   5    25982.73    27751.00    597.00 o   0.34510
   0   7   5     4839.78     5403.00    304.00 o   0.35490
  -7   8   5    11964.96    12727.00    455.00 o   0.36756
  -6   8   5    25477.15    26532.00    584.00 o   0.35970
  -5   8   5     4619.88     4329.00    277.00 o   0.35490
  -4   8   5    33910.68    37304.00    749.00 o   0.35329
  -3   8   5      772.30      781.00    176.00 o   0.35490
  -2   8   5    13957.98    13157.00    517.00 o   0.35970
  -1   8   5    32336.28    34570.00   1043.00 o   0.36756
   0   8   5     5212.84     4552.00    337.00 o   0.37829
  -8   9   5     6081.46     6281.00    406.00 o   0.39166
  -7   9   5    22758.04    25534.00    845.00 o   0.38280
  -6   9   5     5925.42     5977.00    379.00 o   0.37678
  -5   9   5    19702.04    19507.00    658.00 o   0.37373
  -4   9   5    58625.24    57466.00   1042.00 o   0.37373
  -3   9   5    25681.83    26061.00    771.00 o   0.37678
  -2   9   5     3359.06     3207.00    310.00 o   0.38280
  -1   9   5     2690.14     2373.00    398.00 o   0.39166
   0   9   5     7117.42     7253.00    397.00 o   0.40316
  -9  10   5     2323.33     1975.00    319.00 o   0.41710
  -8  10   5    11861.29    12326.00    571.00 o   0.40739
  -7  10   5     1750.41     1848.00    294.00 o   0.40032
  -6  10   5    15145.02    12149.00   1741.00 o   0.39601
  -5  10   5    21727.13    20682.00    741.00 o   0.39456
  -4  10   5    24288.06    23624.00    767.00 o   0.39601
  -3  10   5    29483.15    29650.00    763.00 o   0.40032
  -2  10   5     2196.08     2402.00    201.00 o   0.40739
  -1  10   5    20662.46    20311.00    565.00 o   0.41710
   0  10   5    32058.62    29416.00   1354.00 o   0.42926
 -10  11   5     1091.87      937.00    220.00 o   0.44367
  -9  11   5     3060.69     3146.00    337.00 o   0.43324
  -8  11   5      700.52      406.00    223.00 o   0.42524
  -7  11   5     5269.01     4129.00    433.00 o   0.41983
  -6  11   5     6904.71     6202.00    607.00 o   0.41710
  -5  11   5     7476.10     7422.00    649.00 o   0.41710
  -4  11   5     4633.96     3218.00    351.00 o   0.41983
  -3  11   5      270.64      297.00    114.00 o   0.42524
  -2  11   5     4528.71     3652.00    455.00 o   0.43324
  -1  11   5     7361.96     8017.00    599.00 o   0.44367
   0  11   5    16136.98    19275.00   1226.00 o   0.45637
 -11  12   5     3235.14     3064.00    340.00 o   0.47116
 -10  12   5     5087.21     5037.00    417.00 o   0.46011
  -9  12   5    19439.41    19343.00    800.00 o   0.45133
  -8  12   5     1195.37     1347.00    258.00 o   0.44495
  -7  12   5     2184.63     1401.00    487.00 o   0.44108
  -6  12   5    15654.03    15124.00    888.00 o   0.43978
  -5  12   5     8695.33     6913.00    505.00 o   0.44108
  -4  12   5      706.74      974.00    451.00 o   0.44495
  -3  12   5     2554.41     2903.00    699.00 o   0.45133
  -2  12   5     1889.83     2250.00    633.00 o   0.46011
  -1  12   5      791.16      877.00    352.00 o   0.47116
   0  12   5    13246.70    14542.00    862.00 o   0.48432
 -12  13   5     9552.56     9511.00    691.00 o   0.49943
 -11  13   5     4406.87     4007.00    610.00 o   0.48785
 -10  13   5      129.89       97.00    157.00 o   0.47838
  -9  13   5     3517.73     3717.00    395.00 o   0.47116
  -8  13   5    14686.59    16222.00    981.00 o   0.46628
  -7  13   5     5915.81     5929.00    568.00 o   0.46382
  -6  13   5     4051.37     4631.00    406.00 o   0.46382
  -5  13   5     2526.66     2552.00    652.00 o   0.46628
  -4  13   5      668.94     1435.00    553.00 o   0.47116
  -3  13   5     4238.90     5356.00    880.00 o   0.47838
  -2  13   5      639.19        0.00    537.00 o   0.48785
  -1  13   5     3375.47     3238.00    817.00 o   0.49943
   0  13   5     2734.06     2370.00   1190.00 o   0.51298
 -13  14   5     1560.07     2157.00    830.00 o   0.52835
 -12  14   5     3668.82     3293.00    622.00 o   0.51631
 -11  14   5     2030.29     2214.00    594.00 o   0.50625
 -10  14   5     2136.70     2035.00    400.00 o   0.49828
  -9  14   5     1661.05     1069.00    388.00 o   0.49251
  -8  14   5     4416.09     4840.00    700.00 o   0.48902
  -7  14   5     4592.31     5081.00   1475.00 o   0.48785
  -6  14   5     3941.22     3717.00   1306.00 o   0.48902
  -5  14   5     4917.11     5081.00    905.00 o   0.49251
  -4  14   5     1512.78     2120.00    651.00 o   0.49828
  -3  14   5      777.56      830.00    512.00 o   0.50625
  -2  14   5     4381.06     4794.00    945.00 o   0.51631
  -1  14   5     1320.61     1862.00    759.00 o   0.52835
   0  14   5      855.13      586.00    852.00 o   0.54224
 -14  15   5     3237.26     3037.00   1860.00 o   0.55782
 -13  15   5     4217.81     3070.00   1607.00 o   0.54539
 -12  15   5     2887.34     2337.00    530.00 o   0.53480
 -11  15   5      294.51      154.00    662.00 o   0.52618
 -10  15   5     1818.10     1782.00    470.00 o   0.51962
  -9  15   5     3285.36     2262.00    813.00 o   0.51521
  -8  15   5     1132.14     1878.00    697.00 o   0.51298
  -7  15   5    11657.91    11320.00    999.00 o   0.51298
  -6  15   5       42.71        1.00    498.00 o   0.51521
  -5  15   5     1772.79     1010.00    833.00 o   0.51962
  -4  15   5      405.36      462.00    612.00 o   0.52618
  -3  15   5     3553.75     4511.00    965.00 o   0.53480
  -2  15   5     3065.27     2734.00    896.00 o   0.54539
  -1  15   5      349.87     1029.00    744.00 o   0.55782
   0  15   5      810.83      379.00    615.00 o   0.57199
 -15  16   5       91.04      686.00    815.00 o   0.58776
 -14  16   5      322.46      101.00    595.00 o   0.57498
 -13  16   5     2305.29     1009.00    652.00 o   0.56394
 -12  16   5       49.96      273.00    434.00 o   0.55474
 -11  16   5      508.86        1.00    510.00 o   0.54748
 -10  16   5     4654.52     3568.00    993.00 o   0.54224
  -9  16   5     7149.83     7789.00   1246.00 o   0.53906
  -8  16   5     2616.26     2441.00    844.00 o   0.53800
  -7  16   5     3456.98     3283.00    665.00 o   0.53906
  -6  16   5     7074.29     7725.00   1156.00 o   0.54224
  -5  16   5     4693.94     4353.00    900.00 o   0.54748
  -4  16   5     1408.63     1066.00    569.00 o   0.55474
  -3  16   5     1791.00     1936.00    805.00 o   0.56394
  -2  16   5      544.13      727.00    904.00 o   0.57498
  -1  16   5     1267.31     1830.00    771.00 o   0.58776
   0  16   5     1537.73      752.00    632.00 o   0.60218
 -16  17   5      180.85      898.00    739.00 o   0.61810
 -15  17   5      385.87        7.00    627.00 o   0.60502
 -14  17   5      101.85      294.00    578.00 o   0.59357
 -13  17   5       79.51        4.00    637.00 o   0.58386
 -12  17   5      406.51       39.00    661.00 o   0.57598
 -11  17   5       26.46       90.00    578.00 o   0.56999
 -10  17   5     1229.72      555.00    521.00 o   0.56596
  -9  17   5       78.64      408.00    552.00 o   0.56394
  -8  17   5     2059.49     2212.00    784.00 o   0.56394
  -7  17   5      812.55      505.00    405.00 o   0.56596
  -6  17   5     1291.26     1818.00    665.00 o   0.56999
  -5  17   5      737.70      692.00    514.00 o   0.57598
  -4  17   5     1377.32     2835.00    831.00 o   0.58386
  -3  17   5     1970.59     1491.00    849.00 o   0.59357
  -2  17   5     2285.00     1804.00   1850.00 o   0.60502
  -1  17   5      141.39        4.00    759.00 o   0.61810
 -14  18   5        0.37        5.00    518.00 o   0.61346
 -13  18   5      963.31      465.00    558.00 o   0.60502
 -12  18   5      893.41     1475.00    686.00 o   0.59837
 -11  18   5     1414.38      680.00    517.00 o   0.59357
 -10  18   5     2736.50     3424.00    830.00 o   0.59067
  -9  18   5      265.16      601.00    559.00 o   0.58971
  -8  18   5      192.66     1499.00    725.00 o   0.59067
  -7  18   5      871.77     1202.00    602.00 o   0.59357
  -6  18   5     2070.03     2719.00    604.00 o   0.59837
  -5  18   5      694.18     1186.00    695.00 o   0.60502
  -4  18   5      737.96     1383.00    760.00 o   0.61346
 -11  19   5     1126.57      463.00    465.00 o   0.61810
 -10  19   5     1468.20      230.00    550.00 o   0.61625
  -9  19   5     2036.18     3275.00    910.00 o   0.61625
  -8  19   5     1237.42      982.00    635.00 o   0.61810
   0   0   6   136954.70   137221.98   3584.00 o   0.31734
   0   1   6    21651.35    23089.00    610.00 o   0.31914
  -1   2   6     2324.54     2495.00    236.00 o   0.32270
   0   2   6    56067.25    61283.00    984.00 o   0.32446
  -2   3   6    38390.06    41206.00    838.00 o   0.32971
  -1   3   6    49098.86    52895.00    959.00 o   0.32971
   0   3   6    28697.64    33377.00    768.00 o   0.33316
  -3   4   6     2266.76     1717.00    239.00 o   0.33995
  -2   4   6    25969.64    27808.00    693.00 o   0.33827
  -1   4   6    38363.27    38998.00    837.00 o   0.33995
   0   4   6     3562.76     4132.00    295.00 o   0.34496
  -4   5   6    14681.58    14622.00    499.00 o   0.35315
  -3   5   6     4441.75     4424.00    309.00 o   0.34990
  -2   5   6     8887.04     8477.00    402.00 o   0.34990
  -1   5   6     4296.78     3683.00    285.00 o   0.35315
   0   5   6     6695.91     6665.00    389.00 o   0.35956
  -5   6   6     1214.96     1364.00    237.00 o   0.36898
  -4   6   6     6171.81     5363.00    370.00 o   0.36430
  -3   6   6    61879.52    61121.00   1235.00 o   0.36273
  -2   6   6    18196.88    18596.00    679.00 o   0.36430
  -1   6   6     3992.84     4063.00    345.00 o   0.36898
   0   6   6     6214.15     6138.00    407.00 o   0.37665
  -6   7   6     6812.25     6352.00    486.00 o   0.38713
  -5   7   6     9494.54     9317.00    519.00 o   0.38117
  -4   7   6     5451.74     5036.00    423.00 o   0.37816
  -3   7   6     7752.95     7936.00    437.00 o   0.37816
  -2   7   6     4172.77     3801.00    300.00 o   0.38117
  -1   7   6    11940.81    13066.00    709.00 o   0.38713
   0   7   6     3594.44     3253.00    420.00 o   0.39589
  -7   8   6     5703.29     4321.00    544.00 o   0.40727
  -6   8   6     4897.58     4490.00    446.00 o   0.40019
  -5   8   6     4557.84     4803.00    434.00 o   0.39589
  -4   8   6      771.72      793.00    251.00 o   0.39444
  -3   8   6     2603.72     3220.00    500.00 o   0.39589
  -2   8   6      702.83      667.00    208.00 o   0.40019
  -1   8   6      965.59      647.00    272.00 o   0.40727
   0   8   6    10370.83     9976.00    508.00 o   0.41698
  -8   9   6     8367.61     8627.00    455.00 o   0.42914
  -7   9   6     5424.94     5107.00    598.00 o   0.42108
  -6   9   6     7696.79     7414.00    519.00 o   0.41561
  -5   9   6     2271.60     2392.00    328.00 o   0.41285
  -4   9   6     2285.39     2388.00    297.00 o   0.41285
  -3   9   6    13301.64    12306.00    578.00 o   0.41561
  -2   9   6    14596.26    15421.00    865.00 o   0.42108
  -1   9   6     1238.45      846.00    276.00 o   0.42914
   0   9   6     1030.73     1164.00    345.00 o   0.43967
  -9  10   6     2779.31     2763.00    312.00 o   0.45249
  -8  10   6     9314.86     8116.00    507.00 o   0.44355
  -7  10   6    12857.08    13735.00    685.00 o   0.43706
  -6  10   6     2732.75     2774.00    405.00 o   0.43312
  -5  10   6      406.16      260.00    233.00 o   0.43180
  -4  10   6    18291.77    17715.00    744.00 o   0.43312
  -3  10   6    12233.12    13017.00    676.00 o   0.43706
  -2  10   6    12121.39    11429.00    900.00 o   0.44355
  -1  10   6    10870.84    10588.00    514.00 o   0.45249
   0  10   6     1237.77     1348.00    222.00 o   0.46372
 -10  11   6     1070.38     1163.00    249.00 o   0.47708
  -9  11   6     2016.50     2376.00    306.00 o   0.46740
  -8  11   6     4181.31     2809.00    543.00 o   0.46000
  -7  11   6     2310.01     2488.00    454.00 o   0.45501
  -6  11   6     4671.63     4343.00    555.00 o   0.45249
  -5  11   6    11604.97    10398.00    549.00 o   0.45249
  -4  11   6     4303.73     4281.00    367.00 o   0.45501
  -3  11   6     2510.48     2925.00    320.00 o   0.46000
  -2  11   6    10171.87    10934.00    479.00 o   0.46740
  -1  11   6     7541.03     6684.00    389.00 o   0.47708
   0  11   6     4727.77     3967.00    422.00 o   0.48892
 -11  12   6      588.53     1019.00   1102.00 o   0.50275
 -10  12   6     4698.09     5142.00    504.00 o   0.49242
  -9  12   6      482.17      283.00    199.00 o   0.48422
  -8  12   6     4058.28     3739.00    503.00 o   0.47828
  -7  12   6     5324.84     5516.00    634.00 o   0.47468
  -6  12   6     2843.10     2442.00    392.00 o   0.47348
  -5  12   6     3019.17     3203.00    475.00 o   0.47468
  -4  12   6     3633.78     2860.00    414.00 o   0.47828
  -3  12   6     8806.27     8233.00    723.00 o   0.48422
  -2  12   6     1873.01     2556.00    712.00 o   0.49242
  -1  12   6     1239.45      784.00    680.00 o   0.50275
   0  12   6      930.65     1587.00    704.00 o   0.51511
 -12  13   6     6324.73     5403.00   1057.00 o   0.52934
 -11  13   6     1412.15      783.00    703.00 o   0.51843
 -10  13   6      407.47      267.00    240.00 o   0.50953
  -9  13   6     1607.28      951.00    592.00 o   0.50275
  -8  13   6      913.73      741.00    309.00 o   0.49819
  -7  13   6     6610.27     6520.00    839.00 o   0.49589
  -6  13   6     6227.00     7549.00   1026.00 o   0.49589
  -5  13   6     3477.30     2703.00    766.00 o   0.49819
  -4  13   6     1303.80     1271.00    638.00 o   0.50275
  -3  13   6      780.96      802.00    579.00 o   0.50953
  -2  13   6     2845.96     2734.00    615.00 o   0.51843
  -1  13   6     4109.63     3448.00   1046.00 o   0.52934
   0  13   6     1761.70     2010.00    842.00 o   0.54214
 -13  14   6      198.64      229.00    537.00 o   0.55671
 -12  14   6     2233.51     1386.00    701.00 o   0.54530
 -11  14   6       71.69       31.00    479.00 o   0.53578
 -10  14   6      372.46       83.00    654.00 o   0.52826
  -9  14   6     1254.68     1770.00    732.00 o   0.52282
  -8  14   6      995.68      958.00   1124.00 o   0.51953
  -7  14   6     8263.89     9303.00   1133.00 o   0.51843
  -6  14   6     3889.22     3906.00    846.00 o   0.51953
  -5  14   6      978.76      897.00    663.00 o   0.52282
  -4  14   6     1319.95      997.00    515.00 o   0.52826
  -3  14   6      407.13      950.00    613.00 o   0.53578
  -2  14   6     1521.38     1413.00   1054.00 o   0.54530
  -1  14   6     1221.88     1300.00    608.00 o   0.55671
   0  14   6      222.68      936.00    736.00 o   0.56990
 -14  15   6      581.21        5.00    682.00 o   0.58476
 -13  15   6     2446.11     2574.00    908.00 o   0.57290
 -12  15   6     3627.88     3669.00   1039.00 o   0.56284
 -11  15   6     3381.58     2995.00    933.00 o   0.55465
 -10  15   6     2679.31     2911.00    958.00 o   0.54843
  -9  15   6      354.78      352.00    577.00 o   0.54425
  -8  15   6     1376.73     2215.00    560.00 o   0.54214
  -7  15   6     4238.19     4752.00    867.00 o   0.54214
  -6  15   6     2031.99      845.00    909.00 o   0.54425
  -5  15   6      400.55        5.00    559.00 o   0.54843
  -4  15   6      241.09      468.00    641.00 o   0.55465
  -3  15   6      633.44     1452.00   1206.00 o   0.56284
  -2  15   6     1365.48     2286.00    859.00 o   0.57290
  -1  15   6      122.83      442.00    602.00 o   0.58476
   0  15   6      469.46      911.00   1163.00 o   0.59829
 -15  16   6      845.37      726.00    531.00 o   0.61338
 -14  16   6     1806.53     1744.00    968.00 o   0.60114
 -13  16   6     1597.59      790.00    611.00 o   0.59059
 -12  16   6      219.91      548.00    607.00 o   0.58182
 -11  16   6      839.32     1839.00    746.00 o   0.57490
 -10  16   6     4787.93     5053.00   1017.00 o   0.56990
  -9  16   6     1319.47     1843.00    773.00 o   0.56689
  -8  16   6     4367.19     4586.00    687.00 o   0.56588
  -7  16   6     1739.51     1890.00    628.00 o   0.56689
  -6  16   6     1486.73     2031.00    674.00 o   0.56990
  -5  16   6      238.59      839.00   1267.00 o   0.57490
  -4  16   6     1592.29     2410.00    909.00 o   0.58182
  -3  16   6      969.53     1288.00    718.00 o   0.59059
  -2  16   6      467.90      567.00    536.00 o   0.60114
  -1  16   6     3209.78     2897.00    965.00 o   0.61338
 -14  17   6     1504.25     2789.00    993.00 o   0.61895
 -13  17   6      507.03      444.00    796.00 o   0.60964
 -12  17   6      460.49      172.00    620.00 o   0.60209
 -11  17   6      652.37      538.00    594.00 o   0.59637
 -10  17   6      172.51      218.00    561.00 o   0.59252
  -9  17   6     2114.72     1425.00    599.00 o   0.59059
  -8  17   6      792.68      963.00    684.00 o   0.59059
  -7  17   6      482.66      212.00    566.00 o   0.59252
  -6  17   6      780.30      338.00    608.00 o   0.59637
  -5  17   6      560.70      606.00    615.00 o   0.60209
  -4  17   6      725.65      510.00    673.00 o   0.60964
  -3  17   6      370.43      393.00    591.00 o   0.61895
 -11  18   6      121.02      463.00    612.00 o   0.61895
 -10  18   6      349.23      760.00    578.00 o   0.61617
  -9  18   6      352.79      800.00   1029.00 o   0.61524
  -8  18   6      238.53     1405.00   1573.00 o   0.61617
  -7  18   6      734.84     1075.00    639.00 o   0.61895
   0   1   7     1936.20     2656.00    316.00 o   0.37177
  -1   2   7     6107.05     5555.00    432.00 o   0.37483
   0   2   7     3554.34     3252.00    348.00 o   0.37635
  -2   3   7     4933.17     5514.00    456.00 o   0.38088
  -1   3   7    10963.38    11463.00    654.00 o   0.38088
   0   3   7    12909.49    12506.00    747.00 o   0.38387
  -3   4   7     3302.04     3556.00    560.00 o   0.38979
  -2   4   7    14847.70    15515.00    731.00 o   0.38832
  -1   4   7     2931.80     2768.00    382.00 o   0.38979
   0   4   7     4666.00     4817.00    495.00 o   0.39416
  -4   5   7    17865.77    18380.00    975.00 o   0.40135
  -3   5   7      533.70      669.00    338.00 o   0.39849
  -2   5   7    17959.87    15862.00    767.00 o   0.39849
  -1   5   7    20887.09    19086.00    878.00 o   0.40135
   0   5   7     3244.96     3075.00    444.00 o   0.40700
  -5   6   7     5093.69     5812.00    547.00 o   0.41535
  -4   6   7    47848.65    46627.00   3215.00 o   0.41120
  -3   6   7     3643.00     3518.00    419.00 o   0.40980
  -2   6   7     4131.80     3447.00    554.00 o   0.41120
  -1   6   7    19238.15    18743.00   1061.00 o   0.41535
   0   6   7    12324.81    11218.00    963.00 o   0.42217
  -6   7   7    58781.82    54732.00   4169.00 o   0.43155
  -5   7   7    59110.13    53030.00   5070.00 o   0.42621
  -4   7   7    29284.96    27099.00   1542.00 o   0.42352
  -3   7   7    21934.59    22976.00   1213.00 o   0.42352
  -2   7   7     5252.30     4747.00    451.00 o   0.42621
  -1   7   7     3668.74     2807.00    427.00 o   0.43155
   0   7   7    35417.79    30623.00   2425.00 o   0.43942
  -7   8   7     8444.20     8789.00    910.00 o   0.44971
  -6   8   7    40622.49    40019.00   2660.00 o   0.44331
  -5   8   7     5808.32     6014.00    421.00 o   0.43942
  -4   8   7    23546.02    24090.00   1274.00 o   0.43812
  -3   8   7    27536.19    27924.00   1175.00 o   0.43942
  -2   8   7    33635.49    35279.00   1488.00 o   0.44331
  -1   8   7     9102.70     8658.00    674.00 o   0.44971
   0   8   7     3851.17     3350.00    437.00 o   0.45852
  -8   9   7     8044.57     9100.00    624.00 o   0.46961
  -7   9   7    15440.74    15728.00    809.00 o   0.46224
  -6   9   7    36329.78    38463.00   2347.00 o   0.45727
  -5   9   7     3260.57     3060.00    364.00 o   0.45476
  -4   9   7    17209.03    16309.00    780.00 o   0.45476
  -3   9   7     5818.49     6392.00    553.00 o   0.45727
  -2   9   7     8659.22     9254.00    593.00 o   0.46224
  -1   9   7    10170.63    10114.00    661.00 o   0.46961
   0   9   7     4758.66     4312.00    532.00 o   0.47925
  -9  10   7      415.59      490.00    213.00 o   0.49103
  -8  10   7    11777.01    12347.00    724.00 o   0.48281
  -7  10   7     4844.65     5568.00    532.00 o   0.47685
  -6  10   7     1645.35     1826.00    312.00 o   0.47324
  -5  10   7    11285.51    12128.00    687.00 o   0.47203
  -4  10   7    16893.85    15930.00    859.00 o   0.47324
  -3  10   7     9474.30    10552.00    643.00 o   0.47685
  -2  10   7     2313.84     2323.00    321.00 o   0.48281
  -1  10   7     4045.39     2827.00    616.00 o   0.49103
   0  10   7     1370.71     1068.00    430.00 o   0.50140
 -10  11   7     3354.74     3003.00    728.00 o   0.51379
  -9  11   7     1881.58     1624.00    650.00 o   0.50481
  -8  11   7     1336.05     1690.00    469.00 o   0.49796
  -7  11   7     4852.14     5081.00    550.00 o   0.49335
  -6  11   7     6791.38     5967.00    624.00 o   0.49103
  -5  11   7     4401.68     3757.00    577.00 o   0.49103
  -4  11   7     5806.71     6293.00    670.00 o   0.49335
  -3  11   7      578.10     1207.00    504.00 o   0.49796
  -2  11   7      485.08      720.00    316.00 o   0.50481
  -1  11   7     1187.84     1187.00    536.00 o   0.51379
   0  11   7     5798.47     6943.00   1181.00 o   0.52479
 -11  12   7      609.47       74.00    614.00 o   0.53771
 -10  12   7     1789.72     2957.00    832.00 o   0.52805
  -9  12   7     2587.33     1605.00   2033.00 o   0.52042
  -8  12   7     5578.37     3895.00   1388.00 o   0.51490
  -7  12   7     5530.45     5700.00    865.00 o   0.51156
  -6  12   7     1434.93     2072.00    679.00 o   0.51044
  -5  12   7     4505.11     5650.00    943.00 o   0.51156
  -4  12   7     1033.30     1300.00    528.00 o   0.51490
  -3  12   7     1169.54      626.00    665.00 o   0.52042
  -2  12   7      577.98      727.00    778.00 o   0.52805
  -1  12   7      101.50      252.00    480.00 o   0.53771
   0  12   7     4443.61     4445.00   1650.00 o   0.54928
 -12  13   7     1419.12     1020.00    885.00 o   0.56264
 -11  13   7     6120.11     6633.00   1127.00 o   0.55239
 -10  13   7      205.81     1895.00    864.00 o   0.54405
  -9  13   7      514.46        8.00    544.00 o   0.53771
  -8  13   7     1662.56     1697.00    583.00 o   0.53344
  -7  13   7     2000.16     3397.00    762.00 o   0.53129
  -6  13   7     2709.76     2599.00    713.00 o   0.53129
  -5  13   7      414.65        4.00    402.00 o   0.53344
  -4  13   7     3761.53     3283.00    803.00 o   0.53771
  -3  13   7     2821.44     4436.00    884.00 o   0.54405
  -2  13   7      378.44      486.00    561.00 o   0.55239
  -1  13   7     1096.13     2332.00    900.00 o   0.56264
   0  13   7      725.24      843.00    752.00 o   0.57471
 -13  14   7      970.29     1049.00    804.00 o   0.58847
 -12  14   7      744.61      524.00    591.00 o   0.57768
 -11  14   7     4470.97     4459.00   1030.00 o   0.56871
 -10  14   7      836.24     1481.00    719.00 o   0.56163
  -9  14   7      369.96      239.00    543.00 o   0.55651
  -8  14   7      218.06      811.00    414.00 o   0.55342
  -7  14   7     1357.81     1874.00    816.00 o   0.55239
  -6  14   7     2778.24     2764.00    786.00 o   0.55342
  -5  14   7     1930.30     2229.00    786.00 o   0.55651
  -4  14   7     1014.90     1875.00    910.00 o   0.56163
  -3  14   7      710.23     1605.00    725.00 o   0.56871
  -2  14   7     2117.32     2188.00    853.00 o   0.57768
  -1  14   7      146.34        0.00    597.00 o   0.58847
   0  14   7      417.40      514.00    656.00 o   0.60096
 -14  15   7     1669.12     1150.00    786.00 o   0.61506
 -13  15   7     1682.02     1613.00    806.00 o   0.60381
 -12  15   7      708.73      781.00    684.00 o   0.59427
 -11  15   7     1784.49     3913.00   1211.00 o   0.58652
 -10  15   7     1199.39     1760.00    713.00 o   0.58064
  -9  15   7      333.49       11.00    613.00 o   0.57669
  -8  15   7      915.87      626.00    816.00 o   0.57471
  -7  15   7      439.23     1203.00   1180.00 o   0.57471
  -6  15   7     1489.67     2166.00    774.00 o   0.57669
  -5  15   7      297.29        1.00    558.00 o   0.58064
  -4  15   7     1606.55     1080.00    621.00 o   0.58652
  -3  15   7     1153.25     1314.00    705.00 o   0.59427
  -2  15   7     1917.36     3094.00   1245.00 o   0.60381
  -1  15   7      519.97      849.00    634.00 o   0.61506
 -12  16   7      581.97      147.00    680.00 o   0.61227
 -11  16   7      348.22       60.00    674.00 o   0.60570
 -10  16   7     1233.29     1106.00    886.00 o   0.60096
  -9  16   7     1093.44     1519.00    854.00 o   0.59810
  -8  16   7     4140.68     4247.00   1030.00 o   0.59714
  -7  16   7      977.76     2677.00   1435.00 o   0.59810
  -6  16   7     1401.17     1057.00    871.00 o   0.60096
  -5  16   7     1125.72      682.00    590.00 o   0.60570
  -4  16   7      639.98     2044.00    895.00 o   0.61227
  -2   3   8     1624.88     3502.00   1235.00 o   0.43247
  -1   3   8     7586.75     6666.00   1709.00 o   0.43247
   0   3   8    12392.01     9512.00   1895.00 o   0.43511
  -3   4   8     7810.71     7348.00    989.00 o   0.44033
  -2   4   8     2261.82     1490.00    737.00 o   0.43903
  -1   4   8     1527.42     1848.00    661.00 o   0.44033
   0   4   8     1964.95     2386.00    923.00 o   0.44421
  -4   5   8    10477.22    10777.00    999.00 o   0.45060
  -3   5   8     1579.83     1600.00    611.00 o   0.44805
  -2   5   8     1661.22     1179.00   1022.00 o   0.44805
  -1   5   8      325.11      191.00    482.00 o   0.45060
   0   5   8     7292.02     7141.00    847.00 o   0.45564
  -5   6   8     2738.74     2801.00    514.00 o   0.46311
  -4   6   8     3883.45     5130.00    702.00 o   0.45939
  -3   6   8     6970.59     7362.00   1125.00 o   0.45815
  -2   6   8     3257.43     2098.00    580.00 o   0.45939
  -1   6   8      110.53      580.00    507.00 o   0.46311
   0   6   8      955.50      626.00    379.00 o   0.46924
  -6   7   8     1144.61     1240.00    403.00 o   0.47769
  -5   7   8     2926.65     3339.00    521.00 o   0.47288
  -4   7   8     3405.44     3348.00    588.00 o   0.47046
  -3   7   8     7637.51     8835.00    848.00 o   0.47046
  -2   7   8     1653.87      602.00    340.00 o   0.47288
  -1   7   8     1205.52     1015.00    544.00 o   0.47769
   0   7   8      784.78      823.00    516.00 o   0.48482
  -7   8   8     1704.79     1849.00    618.00 o   0.49416
  -6   8   8     7249.56     7285.00    694.00 o   0.48835
  -5   8   8    11509.94    11797.00    757.00 o   0.48482
  -4   8   8     2697.95     3599.00    506.00 o   0.48364
  -3   8   8       41.72      529.00    321.00 o   0.48482
  -2   8   8      315.38      864.00    380.00 o   0.48835
  -1   8   8     4225.03     5093.00    645.00 o   0.49416
   0   8   8     4991.63     4750.00    823.00 o   0.50220
  -8   9   8      146.16      724.00    413.00 o   0.51234
  -7   9   8     5120.46     4885.00    636.00 o   0.50560
  -6   9   8      281.94     1040.00    483.00 o   0.50106
  -5   9   8     3520.76     4063.00    510.00 o   0.49877
  -4   9   8      218.13      648.00    580.00 o   0.49877
  -3   9   8     2768.21     1229.00    578.00 o   0.50106
  -2   9   8     5647.17     8145.00   1544.00 o   0.50560
  -1   9   8     3162.91     4757.00   1216.00 o   0.51234
   0   9   8     9490.73     9515.00   1249.00 o   0.52119
  -9  10   8     1544.43      389.00    594.00 o   0.53204
  -8  10   8        8.15        5.00    422.00 o   0.52447
  -7  10   8     4787.42     3699.00    720.00 o   0.51899
  -6  10   8     6319.65     7290.00   1059.00 o   0.51567
  -5  10   8     1631.34      805.00    460.00 o   0.51456
  -4  10   8     2671.96     4823.00   2032.00 o   0.51567
  -3  10   8     1991.62     1278.00    796.00 o   0.51899
  -2  10   8      334.53        5.00    543.00 o   0.52447
  -1  10   8     1053.66      934.00    874.00 o   0.53204
   0  10   8      615.27      182.00    466.00 o   0.54163
 -10  11   8      580.29     1052.00    610.00 o   0.55311
  -9  11   8     2093.87     2078.00    516.00 o   0.54478
  -8  11   8      645.55     1365.00    511.00 o   0.53845
  -7  11   8      657.45      612.00    579.00 o   0.53419
  -6  11   8     1001.85      499.00    441.00 o   0.53204
  -5  11   8     1103.72      433.00    584.00 o   0.53204
  -4  11   8      618.95        9.00    473.00 o   0.53419
  -3  11   8     4381.58     4661.00    954.00 o   0.53845
  -2  11   8     3798.12     4747.00   1004.00 o   0.54478
  -1  11   8     1420.15     1688.00    780.00 o   0.55311
   0  11   8     1031.86     2515.00   1428.00 o   0.56335
 -11  12   8     1482.64     2465.00    834.00 o   0.57540
 -10  12   8     2343.25     2210.00    807.00 o   0.56639
  -9  12   8     1193.53      918.00    612.00 o   0.55928
  -8  12   8      495.77     1122.00    721.00 o   0.55415
  -7  12   8     1024.20     1144.00    586.00 o   0.55104
  -6  12   8      927.38        1.00    584.00 o   0.55000
  -5  12   8       16.81      932.00    696.00 o   0.55104
  -4  12   8        9.39      192.00    523.00 o   0.55415
  -3  12   8      407.70      605.00    600.00 o   0.55928
  -2  12   8      514.85      359.00    582.00 o   0.56639
  -1  12   8     1670.00     1191.00    611.00 o   0.57540
   0  12   8      755.74     1105.00    798.00 o   0.58623
 -12  13   8      896.02     1294.00   1178.00 o   0.59877
 -11  13   8      224.48       11.00    636.00 o   0.58915
 -10  13   8      422.35      568.00    684.00 o   0.58133
  -9  13   8      749.79     1147.00    729.00 o   0.57540
  -8  13   8       95.17       12.00    901.00 o   0.57141
  -7  13   8     3487.74     4391.00    901.00 o   0.56941
  -6  13   8      693.67     1189.00    639.00 o   0.56941
  -5  13   8     1048.46     1425.00    700.00 o   0.57141
  -4  13   8      615.09     1317.00    526.00 o   0.57540
  -3  13   8      898.00     1097.00   1193.00 o   0.58133
  -2  13   8      668.30       44.00    572.00 o   0.58915
  -1  13   8      470.08     1696.00    856.00 o   0.59877
   0  13   8     1220.17      892.00    991.00 o   0.61012
 -12  14   8       97.73      186.00    540.00 o   0.61292
 -11  14   8     1518.93     2447.00    820.00 o   0.60447
 -10  14   8     3458.75    91760.00  76671.00 o   0.59782
  -9  14   8     3124.79     5179.00   1511.00 o   0.59302
  -8  14   8     1374.91     4679.00   1816.00 o   0.59012
  -7  14   8       75.53        4.00   1134.00 o   0.58915
  -6  14   8      867.22      779.00    656.00 o   0.59012
  -5  14   8     1044.71      531.00    543.00 o   0.59302
  -4  14   8      773.06     1062.00   1083.00 o   0.59782
  -3  14   8       89.27      791.00    714.00 o   0.60447
  -2  14   8      170.56        1.00    636.00 o   0.61292
 -10  15   8      564.21      823.00    642.00 o   0.61572
  -9  15   8     1492.14     1771.00    685.00 o   0.61199
  -8  15   8     2098.74     5568.00   1754.00 o   0.61012
  -7  15   8     4181.61     4328.00   1659.00 o   0.61012
  -6  15   8      489.21     2867.00   1380.00 o   0.61199
  -5  15   8      661.32     1868.00    774.00 o   0.61572
  -5   6   9    17280.17    21246.00   2580.00 o   0.51189
   0   6   9     3855.24     4220.00   1314.00 o   0.51744
  -6   7   9      792.03     1936.00   1182.00 o   0.52512
  -5   7   9    11323.14    11521.00   2101.00 o   0.52074
  -4   7   9     1448.98     2143.00   1036.00 o   0.51854
  -3   7   9     4124.22     4638.00   1222.00 o   0.51854
  -2   7   9     6021.69     9104.00   1680.00 o   0.52074
  -1   7   9    10798.29    12781.00   2069.00 o   0.52512
   0   7   9     8725.17     6288.00   1595.00 o   0.53161
  -7   8   9    11630.86     9798.00   1941.00 o   0.54014
  -6   8   9     3691.70     4644.00    880.00 o   0.53482
  -5   8   9    20845.77    23527.00   1850.00 o   0.53161
  -4   8   9        0.95      270.00    517.00 o   0.53053
  -3   8   9     1164.10     1501.00   1795.00 o   0.53161
  -2   8   9      987.39     1474.00    713.00 o   0.53482
  -1   8   9     4230.09     5031.00   1598.00 o   0.54014
   0   8   9      321.04      796.00    745.00 o   0.54750
  -8   9   9       88.16      252.00    406.00 o   0.55682
  -7   9   9     3562.70     4560.00   1680.00 o   0.55062
  -6   9   9     3758.87     2709.00    823.00 o   0.54645
  -5   9   9     3195.72     4543.00    940.00 o   0.54436
  -4   9   9      619.11     1290.00    649.00 o   0.54436
  -3   9   9    10020.95     8897.00   1278.00 o   0.54645
  -2   9   9     5159.35     4070.00    921.00 o   0.55062
  -1   9   9     3970.75     3867.00   1009.00 o   0.55682
   0   9   9      804.10     1215.00    459.00 o   0.56497
  -9  10   9      832.94      674.00    553.00 o   0.57500
  -8  10   9      583.98     1202.00    535.00 o   0.56800
  -7  10   9     3458.67     2516.00    656.00 o   0.56294
  -6  10   9     3600.15     3927.00    901.00 o   0.55989
  -5  10   9      740.48      125.00    426.00 o   0.55887
  -4  10   9     2377.76     2023.00    579.00 o   0.55989
  -3  10   9      822.97       78.00    548.00 o   0.56294
  -2  10   9     2844.94     3860.00   1022.00 o   0.56800
  -1  10   9        4.20      326.00    499.00 o   0.57500
   0  10   9     3767.68     3879.00   2433.00 o   0.58388
 -10  11   9      445.83      978.00    631.00 o   0.59455
  -9  11   9     1305.43     1789.00    905.00 o   0.58681
  -8  11   9     1694.75     1188.00    835.00 o   0.58093
  -7  11   9      382.54      753.00    566.00 o   0.57698
  -6  11   9     1198.27     1755.00    706.00 o   0.57500
  -5  11   9     1422.27     1247.00    716.00 o   0.57500
  -4  11   9      244.63      113.00    468.00 o   0.57698
  -3  11   9     1778.03     2600.00    873.00 o   0.58093
  -2  11   9      197.22      971.00    928.00 o   0.58681
  -1  11   9     1436.50     1047.00    579.00 o   0.59455
   0  11   9      600.56      841.00    648.00 o   0.60409
 -11  12   9      265.00      780.00    752.00 o   0.61534
 -10  12   9      484.17       16.00    590.00 o   0.60692
  -9  12   9     1177.15     1706.00    880.00 o   0.60029
  -8  12   9     1183.10     1210.00    944.00 o   0.59551
  -7  12   9     1600.53     2250.00    962.00 o   0.59262
  -6  12   9     1870.29      951.00   1050.00 o   0.59166
  -5  12   9     1140.49     1350.00    749.00 o   0.59262
  -4  12   9      996.64      811.00    887.00 o   0.59551
  -3  12   9      391.64      179.00    721.00 o   0.60029
  -2  12   9     2193.57     3110.00    979.00 o   0.60692
  -1  12   9     1258.68     2692.00    922.00 o   0.61534
  -9  13   9      207.65      310.00    645.00 o   0.61534
  -8  13   9      356.07     2289.00   1362.00 o   0.61161
  -7  13   9     1155.82     1315.00   1139.00 o   0.60974
  -6  13   9      662.07      682.00    928.00 o   0.60974
  -5  13   9      645.44     1227.00    681.00 o   0.61161
  -4  13   9        8.25      100.00    565.00 o   0.61534
  -5   6  10      940.41       56.00    730.00 o   0.56141
  -1   6  10     2868.52     2971.00   1135.00 o   0.56141
   0   6  10     4089.48     1970.00   1036.00 o   0.56647
  -6   7  10       92.60        3.00    752.00 o   0.57349
  -5   7  10       60.96     1465.00   1145.00 o   0.56949
  -4   7  10      997.90     1560.00   1050.00 o   0.56748
  -3   7  10      983.05      857.00    873.00 o   0.56748
  -2   7  10     2170.35     4806.00   1371.00 o   0.56949
  -1   7  10     4378.57     5166.00   1575.00 o   0.57349
   0   7  10      469.32     1758.00   1058.00 o   0.57944
  -7   8  10     2313.01      879.00    755.00 o   0.58728
  -6   8  10     1034.90      918.00    812.00 o   0.58240
  -5   8  10      872.87      606.00    856.00 o   0.57944
  -4   8  10      980.24     1792.00    770.00 o   0.57846
  -3   8  10     1641.90     2325.00    898.00 o   0.57944
  -2   8  10     1703.63     2452.00    713.00 o   0.58240
  -1   8  10      616.60     1325.00    661.00 o   0.58728
   0   8  10     2539.57     3184.00   1428.00 o   0.59406
  -8   9  10      825.84     1481.00   1071.00 o   0.60266
  -7   9  10      993.31     1883.00    739.00 o   0.59694
  -6   9  10      295.33      319.00    487.00 o   0.59309
  -5   9  10      980.16     1623.00    695.00 o   0.59116
  -4   9  10     1922.41     2995.00   1270.00 o   0.59116
  -3   9  10      841.20      810.00    682.00 o   0.59309
  -2   9  10      261.48      497.00    710.00 o   0.59694
  -1   9  10      599.82     1122.00    663.00 o   0.60266
   0   9  10     1194.91     1038.00   1079.00 o   0.61020
  -8  10  10      587.94     2509.00   1332.00 o   0.61300
  -7  10  10      571.58      952.00    755.00 o   0.60832
  -6  10  10      414.52      263.00    557.00 o   0.60550
  -5  10  10     2331.79     2062.00    740.00 o   0.60455
  -4  10  10     2131.21     1082.00   1344.00 o   0.60550
  -3  10  10     3290.50     3002.00    904.00 o   0.60832
  -2  10  10     2769.80     1373.00    796.00 o   0.61300
  -5   6  11      155.68     1222.00    974.00 o   0.61149
  -1   6  11     1334.70      281.00    757.00 o   0.61149
   0   6  11      528.07     2251.00   1327.00 o   0.61615
  -5   7  11     2249.35     4026.00   1490.00 o   0.61892
  -4   7  11     1048.38        1.00    747.00 o   0.61707
  -3   7  11     1911.81     1771.00    831.00 o   0.61707
  -2   7  11      544.40        6.00    704.00 o   0.61892
 
